# Supplementary material for: Identification of Quantitative Trait Loci Associated With Partial Resistance to Fusarium Root Rot and Wilt Caused by Fusarium graminearum in Field Pea
Source: Front Plant Sci. 2022 Jan 20;12:784593. doi: 10.3389/fpls.2021.784593 (PMC8812527; doi:10.3389/fpls.2021.784593)
Supplement: Supplementary file 4 [file Data_Sheet_1.XLSX]

## Sheet: Sheet1
marker	1-289	1-291	1-293	1-295	1-299	1-301	1-303	1-305	1-307	1-309	1-311	1-315	1-317	1-319	1-321	1-323	1-325	1-327	1-329	1-331	1-333	1-335	1-337	1-339	1-341	1-343	1-345	1-347	1-349	1-350	1-351	1-355	1-359	1-361	1-363	1-365	1-367	1-369	1-371	1-373	1-375	1-377	1-379	1-382	1-383	1-385	1-387	1-389	1-391
PsCam000015_11_1425	G	G	A	A	A	A	A	G	G	G	G	A	A	G	A	A	G	A	A	A	A	G	A	A	A	A	A	G	A	A	A	G	A	A	G	A	A	G	G	G	A	G	A	A	A	A	G	A	A
PsCam000017_13_810	G	G	G	G	A	A	G	G	G	G	G	G	A	A	A	A	A	A	A	A	A	A	A	A	A	G	G	G	A	A	A	A	A	A	A	G	G	G	G	G	A	G	A	G	G	G	A	G	A
PsCam000020_16_1134	G	G	A	A	A	A	A	G	A	A	G	A	A	G	G	G	G	G	A	G	G	G	G	G	A	G	A	G	A	A	A	G	A	G	G	G	A	G	A	G	A	G	G	A	A	G	A	A	A
PsCam000021_17_1218	A	A	G	G	G	A	A	G	G	G	A	A	G	A	G	A	A	G	A	G	A	G	A	G	A	G	G	A	G	G	G	G	A	A	G	G	A	G	G	G	A	G	G	A	G	A	A	A	A
PsCam000029_24_6240	G	G	G	A	A	A	G	A	A	G	G	G	G	G	A	G	G	G	G	A	A	G	G	G	G	A	A	A	A	A	G	G	A	G	G	A	G	G	G	G	A	G	G	A	A	G	A	A	G
PsCam000040_35_1187	G	G	G	G	A	G	A	A	G	G	G	A	A	G	G	A	G	G	G	G	A	G	G	A	G	G	A	A	A	A	G	A	G	G	A	A	G	G	G	G	G	A	A	A	G	A	G	A	A
PsCam000065_55_2413	C	T	C	T	T	T	T	T	C	C	T	C	T	C	T	C	T	C	T	C	C	C	T	T	T	T	C	C	T	T	C	C	T	C	C	C	T	T	T	T	T	C	C	T	T	C	T	C	T
PsCam000084_71_191	C	Y	C	C	C	T	C	C	C	C	C	T	C	C	T	T	T	C	C	Y	T	C	T	C	C	C	T	C	C	T	T	T	C	C	T	T	T	C	C	C	T	C	T	C	T	T	T	C	T
PsCam000085_72_1522	A	A	A	A	A	A	A	G	A	A	G	A	A	A	G	G	G	R	A	A	R	A	G	A	A	G	A	G	A	A	A	G	G	G	G	G	G	G	G	G	G	A	G	A	A	G	A	A	A
PsCam000088_75_1456	A	A	A	G	A	G	A	A	G	A	G	A	A	G	G	G	G	G	A	G	G	G	A	G	A	G	G	A	A	A	A	A	A	A	A	A	G	G	G	G	G	A	A	G	A	G	G	G	A
PsCam000102_88_2126	T	T	T	C	T	C	T	C	C	T	T	T	T	T	C	C	C	C	T	C	C	C	T	C	T	C	C	C	C	C	C	C	T	C	C	T	T	C	C	C	C	T	T	C	T	T	T	C	C
PsCam000117_102_1309	T	T	C	C	C	C	C	C	C	C	T	C	T	T	T	T	T	T	C	T	T	T	T	T	T	T	C	C	T	C	T	T	C	T	T	C	C	C	C	C	C	T	T	C	C	C	T	C	T
PsCam000120_105_708	A	A	C	C	A	C	C	A	A	A	A	C	C	A	C	C	A	A	A	A	A	A	A	A	A	C	C	C	C	C	A	A	A	A	A	C	C	A	A	A	A	C	A	A	A	A	C	C	A
PsCam000133_116_1343	G	G	G	G	G	G	G	T	G	G	T	G	G	G	T	G	T	G	G	G	K	G	T	G	G	T	G	T	G	G	G	T	T	T	T	T	T	T	T	T	T	G	T	G	G	T	G	G	G
PsCam000135_118_2693	G	G	G	G	A	A	G	G	G	A	G	G	G	A	A	A	A	G	G	A	A	G	G	A	A	G	A	G	A	A	A	A	A	A	A	A	G	G	G	G	A	G	A	G	A	G	A	A	A
PsCam000159_137_1351	C	T	C	C	T	C	C	C	T	C	C	C	C	C	C	T	T	C	C	C	T	C	T	T	C	T	T	T	T	C	C	C	C	C	C	C	C	C	C	C	C	T	T	C	T	C	C	C	C
PsCam000168_145_1509	T	T	T	C	C	C	C	C	T	T	C	T	T	T	T	T	C	C	C	T	Y	T	C	T	T	T	T	C	C	T	T	C	C	T	C	C	C	C	C	C	T	T	C	T	C	C	T	T	T
PsCam000171_148_945	A	G	G	A	G	A	G	G	A	G	A	G	G	A	A	A	G	G	G	G	G	A	A	A	G	A	A	A	G	A	G	G	G	A	G	G	A	A	G	A	A	G	A	G	A	A	A	G	G
PsCam000177_153_1369	A	A	A	G	G	G	G	G	G	A	G	G	G	A	G	A	A	A	A	G	A	A	A	G	A	G	G	G	A	G	G	A	A	A	A	G	R	A	G	A	A	G	G	A	A	A	G	A	A
PsCam000191_167_3366	T	C	T	T	C	T	T	T	C	T	T	T	T	T	T	C	C	T	T	T	C	T	C	C	T	C	C	C	T	T	T	T	T	T	T	T	T	T	T	T	T	C	C	T	C	T	T	T	T
PsCam000208_183_976	G	A	G	A	G	G	A	G	A	A	A	A	A	G	A	A	A	G	G	G	A	A	A	A	A	G	G	A	G	G	A	A	G	G	A	G	G	A	A	A	G	A	A	G	G	G	G	G	G
PsCam000222_192_100	A	A	G	G	G	A	A	G	A	G	G	A	G	A	G	A	A	G	A	G	A	G	A	G	A	G	G	A	G	G	G	G	A	A	G	A	R	G	G	G	A	G	G	A	G	A	A	A	A
PsCam000225_195_318	T	T	T	C	C	T	C	C	C	T	C	C	T	T	T	C	T	T	T	T	T	T	T	C	T	T	C	C	C	C	T	T	T	T	T	C	T	C	C	C	T	C	C	C	T	C	T	C	C
PsCam000226_196_1557	G	G	G	G	G	G	G	A	G	G	A	G	G	G	A	G	G	G	G	G	G	A	A	A	G	A	G	A	A	A	G	G	A	G	G	A	A	A	A	A	A	G	G	G	G	A	A	G	G
PsCam000228_198_1085	T	T	T	G	G	G	T	G	T	T	G	T	T	T	T	G	G	T	G	T	T	T	T	G	T	T	T	T	T	T	G	G	T	T	G	T	T	T	T	T	G	G	G	G	T	T	G	T	T
PsCam000232_201_1585	C	C	A	A	A	A	C	A	C	C	C	A	A	C	A	A	A	C	A	M	C	C	C	C	A	C	A	C	C	A	C	C	M	C	C	A	A	A	A	A	C	A	C	C	C	C	A	C	A
PsCam000256_223_331	A	G	G	A	A	G	G	G	A	G	G	A	A	G	A	G	G	G	G	G	G	A	A	A	G	A	A	A	G	A	G	A	G	A	A	G	G	G	G	G	A	G	A	G	A	G	A	A	G
PsCam000257_224_1241	G	A	A	G	G	A	A	A	G	A	A	G	G	A	G	G	A	A	A	A	A	G	G	G	A	G	G	G	A	G	A	G	A	G	G	A	A	A	A	A	G	A	G	A	G	A	G	A	A
PsCam000259_226_3347	A	A	C	C	C	A	A	C	C	C	A	A	C	A	C	A	A	C	A	C	A	C	A	C	A	C	C	A	C	C	C	C	A	A	C	C	A	C	C	C	A	C	C	A	C	A	A	A	A
PsCam000264_231_1539	G	G	A	A	A	G	G	A	G	A	G	G	A	G	A	G	G	A	G	A	G	A	G	A	G	A	A	G	A	A	A	A	G	G	A	A	G	A	A	A	G	A	A	G	A	G	G	G	G
PsCam000265_232_2095	A	G	G	A	G	A	A	A	G	G	G	A	A	G	A	A	G	G	G	G	G	G	G	A	G	G	A	A	A	A	G	G	G	G	G	A	A	G	G	G	G	A	A	G	G	A	A	A	G
PsCam000269_235_475	G	A	G	G	G	G	G	A	A	A	G	G	G	G	G	G	A	G	A	G	A	G	G	A	G	R	A	A	R	G	G	A	A	G	A	A	G	G	G	G	G	A	A	A	A	G	A	G	G
PsCam000270_236_1775	T	C	T	C	T	T	C	C	T	T	T	C	C	C	T	T	C	C	T	C	C	T	T	C	T	C	T	C	T	T	T	C	T	C	C	C	C	C	C	C	C	C	C	C	T	T	T	C	T
PsCam000278_243_1324	A	G	G	A	A	A	G	G	G	G	A	G	G	G	A	A	G	G	G	G	G	A	A	A	G	A	A	A	G	A	G	G	G	A	G	G	A	A	G	A	A	G	A	G	A	A	A	G	A
PsCam000286_250_920	C	T	T	T	C	T	C	C	C	T	T	C	C	T	C	T	T	C	T	T	T	T	C	T	C	C	C	T	T	T	T	C	T	C	C	T	C	T	T	T	T	T	C	C	C	T	T	C	C
PsCam000293_257_2189	T	C	T	T	T	T	T	T	T	T	C	T	T	C	C	C	C	C	T	C	C	C	Y	C	C	C	T	T	C	T	C	C	T	C	C	T	T	T	T	T	T	C	C	T	T	T	C	T	C
PsCam000295_259_844	T	T	T	T	C	T	T	T	C	T	T	T	C	T	T	C	C	T	C	T	C	T	C	C	T	C	T	C	C	T	T	C	C	C	C	T	T	T	T	T	T	C	C	C	C	T	C	T	T
PsCam000300_264_1833	C	C	C	C	A	C	C	C	C	C	C	C	C	A	A	A	A	A	A	A	A	A	A	A	A	A	C	C	A	C	A	A	A	A	A	C	C	C	C	C	A	C	C	C	A	C	A	C	A
PsCam000304_268_546	C	A	A	C	C	A	A	A	C	A	A	C	A	A	C	C	A	A	A	A	A	C	C	C	A	C	C	C	A	C	A	C	A	C	C	A	A	C	A	C	C	A	C	A	C	A	C	A	A
PsCam000305_269_2198	T	Y	T	T	T	C	T	C	T	T	T	C	T	T	C	C	C	T	T	T	C	T	C	T	T	T	C	T	T	C	C	C	T	T	C	C	C	T	T	T	C	T	C	T	C	C	C	T	C
PsCam000320_282_577	G	A	G	A	G	A	A	A	G	A	A	G	G	G	A	G	A	G	G	G	A	A	G	A	A	A	A	A	G	G	G	A	G	G	A	G	A	A	A	A	A	A	G	G	G	A	G	G	G
PsCam000333_294_600	A	G	G	A	G	G	G	A	G	A	G	G	G	A	G	R	A	G	A	A	A	A	G	G	A	G	G	G	G	A	A	A	G	G	A	G	G	A	A	A	A	G	G	A	A	A	G	G	A
PsCam000342_303_1097	C	T	T	T	C	T	T	T	T	T	T	T	T	C	C	C	C	C	C	C	C	C	C	C	C	C	T	T	C	T	C	C	C	C	C	T	T	T	T	T	C	T	T	T	C	T	C	T	C
PsCam000347_307_1861	T	C	T	C	C	C	C	C	T	T	C	T	C	Y	C	T	C	C	C	T	C	T	C	T	C	C	T	T	T	T	T	T	C	T	T	T	C	C	C	C	C	T	T	T	C	T	C	T	C
PsCam000360_319_336	A	A	A	G	G	G	A	G	A	A	G	A	A	A	A	G	G	G	G	A	R	A	G	A	A	A	A	G	A	A	A	G	G	A	G	G	G	G	G	G	A	A	G	A	G	G	A	A	A
PsCam000362_321_595	A	R	A	G	G	A	G	A	G	A	A	A	G	A	A	A	A	G	G	G	A	G	A	G	A	G	A	G	G	A	A	A	G	A	A	A	A	G	G	G	A	G	A	G	A	A	A	A	A
PsCam000368_326_762	T	C	T	T	C	T	T	T	C	T	T	T	T	T	T	C	C	T	T	T	C	T	C	C	T	C	C	C	C	T	T	T	T	T	T	T	T	T	T	T	T	C	C	T	C	T	T	T	T
PsCam000383_335_609	A	A	G	G	G	G	G	A	G	G	A	G	G	A	A	A	A	A	G	A	A	A	A	A	G	A	G	A	A	G	G	A	G	A	A	A	G	A	G	A	G	A	A	G	G	A	G	G	G
PsCam000387_339_2448	C	C	C	T	C	C	C	C	C	T	T	T	T	T	C	C	C	T	T	T	T	C	C	T	C	T	T	T	C	C	T	T	C	T	T	C	T	T	T	T	C	T	T	C	C	C	T	C	C
PsCam000389_341_996	T	T	T	C	C	T	C	C	C	T	C	C	C	T	C	T	T	T	T	C	T	T	C	T	T	T	C	C	C	T	C	C	T	T	C	T	T	T	C	T	T	T	C	C	T	T	C	T	T
PsCam000393_345_2612	T	T	T	C	T	T	T	T	T	C	C	C	C	C	T	T	T	C	C	C	C	T	T	C	T	C	C	C	T	T	C	C	T	C	C	T	C	C	C	C	T	C	C	T	T	T	C	T	T
PsCam000395_347_213	T	T	T	C	C	C	C	C	C	T	C	C	C	T	C	T	T	T	T	C	T	T	T	C	T	C	C	C	T	C	C	C	T	T	C	T	Y	T	C	T	T	C	C	T	T	T	C	T	T
PsCam000396_348_4842	A	A	A	G	A	A	A	A	A	G	G	G	G	G	A	A	A	G	G	G	G	A	A	G	A	G	G	G	A	A	G	G	A	G	G	A	G	G	G	G	A	G	G	A	A	A	G	A	A
PsCam000400_351_2330	A	C	C	C	A	A	A	A	A	C	C	C	C	C	C	A	C	A	C	C	C	C	A	C	A	A	A	A	A	A	A	C	C	A	C	A	A	A	A	A	C	A	A	C	C	C	C	C	C
PsCam000402_353_679	T	T	C	C	C	C	C	T	T	T	T	C	C	T	C	C	T	T	T	C	C	T	C	C	C	C	C	T	C	C	C	T	C	C	T	C	C	T	T	T	T	T	T	C	C	C	T	C	C
PsCam000407_358_479	G	G	T	T	G	G	T	G	G	G	G	T	T	G	G	T	T	T	G	G	T	G	G	G	G	G	T	T	T	T	G	T	G	G	T	G	G	G	G	G	T	T	T	T	G	T	G	T	T
PsCam000415_364_1746	C	C	C	A	A	A	A	A	A	C	A	A	A	C	A	C	C	C	C	A	C	C	C	A	C	A	A	A	M	A	A	A	C	C	A	C	M	C	A	C	C	A	A	C	C	C	A	C	C
PsCam000420_369_704	T	T	G	G	G	T	T	G	T	T	T	G	G	T	G	G	G	T	G	K	T	G	T	T	G	T	G	T	G	G	G	T	K	T	T	T	G	G	G	G	T	G	T	T	T	T	G	T	G
PsCam000423_371_2232	A	G	A	G	A	G	G	G	A	A	G	A	G	A	G	G	G	A	G	A	A	A	G	A	A	G	A	A	G	G	G	A	G	A	A	A	G	G	G	G	A	A	A	G	G	A	G	A	G
PsCam000453_395_924	G	A	A	A	A	A	G	G	A	A	G	G	G	G	A	G	G	G	G	G	G	G	G	A	G	A	A	A	G	G	G	A	G	G	A	G	A	G	G	G	A	A	G	G	G	A	A	G	G
PsCam000457_399_755	T	C	C	T	T	C	C	C	T	C	C	T	T	C	T	C	C	C	C	C	C	T	T	T	C	T	T	T	C	T	C	T	C	T	T	C	C	C	C	C	T	C	T	C	T	C	T	C	C
PsCam000459_401_464	G	G	A	A	A	A	A	G	A	G	G	G	G	A	G	A	A	A	G	G	A	G	G	A	G	G	G	A	G	A	G	A	A	A	A	G	A	A	A	A	A	A	G	A	G	A	G	G	G
PsCam000460_402_1778	C	C	C	A	C	A	C	A	A	C	C	C	C	C	A	A	A	A	C	A	A	A	C	A	C	A	A	A	A	A	A	A	A	A	A	C	A	A	A	A	A	A	C	A	C	C	C	A	A
PsCam000474_415_1039	C	C	A	A	A	A	C	A	C	C	C	A	A	C	A	A	A	A	A	C	C	C	C	C	A	C	A	C	C	A	C	C	M	C	C	A	A	A	A	A	C	A	C	C	C	C	A	C	A
PsCam000477_417_2355	G	G	A	A	A	A	A	A	A	A	G	A	G	G	G	G	G	G	A	G	G	G	A	G	G	G	A	A	G	A	G	G	A	G	G	A	A	A	A	A	A	G	G	A	A	A	G	A	G
PsCam000497_435_752	G	T	T	T	G	T	G	G	G	T	T	G	G	T	G	T	T	T	T	T	T	T	G	G	G	G	G	T	T	T	T	G	T	G	G	T	G	T	T	T	T	T	G	G	T	T	T	G	G
PsCam000500_437_2020	C	C	C	C	T	T	C	C	C	C	C	C	T	T	T	T	T	C	T	T	T	T	C	T	T	C	C	C	T	T	T	T	T	T	T	C	T	C	C	C	T	C	T	C	T	C	T	C	T
PsCam000502_439_1721	C	T	T	C	T	C	T	T	C	T	C	T	T	C	C	C	T	T	T	T	T	C	C	C	T	C	C	C	T	C	T	T	T	C	T	T	C	C	T	C	C	T	C	T	C	C	C	T	T
PsCam000507_444_666	T	C	C	C	T	T	T	T	T	C	C	C	C	C	C	T	C	T	C	C	C	C	T	C	T	T	C	C	T	T	T	C	C	T	C	T	T	T	T	T	C	T	T	C	C	C	C	C	C
PsCam000508_445_335	C	A	A	A	C	A	C	C	C	A	A	C	C	A	C	A	A	A	A	A	A	A	C	C	C	C	C	A	A	A	A	C	A	C	C	A	C	A	A	A	A	A	C	C	A	C	A	C	C
PsCam000535_466_1750	C	C	C	T	C	T	C	C	T	C	T	C	C	T	T	T	T	T	C	T	T	T	C	T	C	T	T	C	C	C	C	C	C	C	C	C	T	T	T	T	T	C	C	T	C	T	T	T	C
PsCam000537_468_975	C	T	C	C	C	C	C	T	T	T	C	C	C	C	C	C	T	C	T	C	T	C	C	T	C	Y	T	T	Y	C	C	T	T	C	T	T	C	C	C	C	C	T	T	T	T	C	T	C	C
PsCam000540_471_278	T	T	T	T	C	T	T	T	T	T	T	T	T	C	C	C	C	C	C	C	C	C	C	C	C	C	T	T	C	T	C	C	C	C	C	T	T	T	T	T	C	T	T	T	C	T	C	T	C
PsCam000555_485_1015	G	G	G	A	A	A	G	A	A	G	G	G	G	G	A	G	G	G	G	A	A	G	G	G	G	A	A	A	A	A	G	G	A	G	G	A	G	G	G	G	A	G	G	A	A	G	A	A	G
PsCam000560_490_2726	A	G	A	G	A	G	A	A	G	G	G	A	A	A	A	A	G	A	A	G	G	G	G	G	G	A	A	A	G	G	A	G	G	G	G	A	A	A	A	A	G	A	G	G	G	G	G	G	A
PsCam000573_500_1887	C	C	C	T	T	C	T	T	T	C	T	T	C	C	C	T	C	C	C	C	C	C	C	T	C	C	T	T	T	T	C	C	C	C	C	T	C	T	T	T	C	T	T	T	C	T	C	T	T
PsCam000586_508_403	A	A	A	A	C	C	C	C	C	C	A	C	C	C	A	C	A	C	C	C	A	C	C	C	A	A	C	A	A	C	A	C	A	A	C	A	A	C	C	C	A	M	C	C	C	A	C	A	A
PsCam000609_529_915	T	T	T	G	T	G	T	G	G	T	T	T	T	T	G	G	G	G	T	G	G	G	T	G	T	G	G	G	G	G	G	G	G	G	G	T	G	G	G	G	G	G	T	G	T	T	T	G	G
PsCam000617_537_672	T	T	T	G	G	T	G	G	G	G	T	G	T	T	T	G	T	T	T	T	T	T	T	G	T	T	G	G	G	G	T	T	T	T	T	G	T	G	G	G	T	G	G	G	T	G	T	G	G
PsCam000626_545_297	T	T	C	C	C	C	T	C	T	T	T	C	C	T	C	C	C	T	C	Y	T	T	T	T	C	T	C	T	T	C	T	T	Y	T	T	C	C	C	C	C	T	C	T	T	T	T	C	T	C
PsCam000641_559_221	Y	T	C	C	T	C	C	T	T	T	T	C	C	T	C	C	T	C	T	T	T	T	T	T	T	C	T	C	C	C	T	T	T	T	T	C	C	T	T	T	T	C	T	T	T	T	C	C	T
PsCam000645_563_953	A	A	A	G	A	G	A	G	G	A	A	A	A	A	G	G	G	G	A	G	G	G	A	G	A	G	G	G	G	G	G	G	A	G	G	A	A	G	G	G	G	A	A	G	A	G	A	G	G
PsCam000647_565_2039	G	A	A	A	G	A	G	G	A	G	A	G	G	G	G	G	G	G	A	A	A	G	A	A	A	A	G	G	A	A	A	A	A	G	A	G	G	G	G	G	G	G	A	G	A	A	A	A	G
PsCam000675_587_1214	G	G	A	A	A	A	A	G	G	G	G	A	A	G	A	G	G	G	G	A	G	G	A	A	A	G	A	G	A	A	A	G	A	A	G	A	A	G	G	G	A	A	G	A	A	A	G	A	A
PsCam000676_588_676	T	T	C	C	T	C	C	T	T	T	T	C	C	T	C	C	T	T	T	T	T	T	T	T	T	C	C	T	C	C	T	T	T	T	T	C	C	T	T	T	T	C	T	T	T	T	C	C	T
PsCam000686_598_356	C	C	C	T	C	C	C	C	C	T	T	T	T	T	C	C	C	T	T	T	T	C	C	T	C	T	T	T	C	C	T	T	C	T	T	C	T	T	T	T	C	T	T	C	C	C	T	C	C
PsCam000692_604_684	A	A	A	A	G	A	G	G	G	G	G	G	G	A	G	A	A	A	A	G	A	A	G	G	A	A	G	G	G	A	G	G	A	A	G	A	A	G	G	G	A	A	G	G	G	A	G	A	A
PsCam000694_606_2428	T	C	T	C	T	C	C	C	T	C	C	T	T	C	C	T	C	C	C	C	C	C	T	C	C	C	T	C	T	T	T	C	T	C	C	C	C	C	C	C	C	C	T	C	T	C	T	T	T
PsCam000712_620_237	T	T	C	C	C	C	C	T	T	T	T	C	C	T	C	C	T	C	C	C	C	T	C	C	C	C	C	T	C	C	C	T	C	C	T	C	C	T	T	T	T	T	C	C	C	C	T	C	C
PsCam000731_637_906	C	C	T	T	T	T	T	T	T	T	C	T	C	C	C	C	C	C	T	C	C	C	T	C	C	C	T	T	C	T	C	C	T	C	C	T	T	T	T	T	T	C	C	T	T	T	C	T	C
PsCam000741_645_2977	C	C	C	T	T	T	T	T	T	C	T	C	C	C	T	C	C	C	C	C	C	C	C	T	C	T	T	T	C	C	C	T	C	C	T	C	Y	C	T	C	C	T	C	C	C	C	T	C	C
PsCam000766_663_1614	C	T	T	C	T	C	T	C	C	C	T	C	C	C	C	T	T	C	C	T	T	T	C	T	T	C	T	T	C	T	T	C	C	C	C	C	C	C	C	C	T	T	T	C	T	C	C	C	T
PsCam000768_665_2118	A	C	C	A	A	A	C	C	C	C	C	C	C	C	A	A	C	C	C	C	C	A	A	A	C	A	A	A	C	A	C	A	A	A	A	C	C	A	C	A	A	C	A	C	A	C	A	C	C
PsCam000787_679_143	T	T	C	C	C	T	T	C	C	C	T	T	C	T	C	T	T	C	T	C	T	C	T	C	T	C	C	T	C	C	C	C	T	T	C	C	T	C	C	C	T	C	C	T	C	T	T	T	T
PsCam000797_687_2000	C	T	C	C	T	C	C	C	T	C	C	C	C	C	C	T	T	C	C	C	T	C	T	T	C	T	T	T	T	C	T	C	C	C	C	C	C	C	C	C	C	C	T	C	T	C	C	C	T
PsCam000828_714_2359	A	A	G	G	G	A	A	A	G	G	A	G	G	A	G	A	A	A	G	A	A	A	G	A	G	A	A	A	G	A	G	A	A	A	A	A	A	A	A	A	G	A	G	A	G	A	G	G	G
PsCam000847_726_255	G	A	G	A	A	A	A	G	A	A	R	A	A	G	G	G	A	A	A	A	A	G	G	A	A	G	A	G	G	G	A	A	G	A	A	A	G	G	G	G	G	A	A	A	A	G	G	A	A
PsCam000859_734_1067	G	G	G	G	G	G	G	T	G	G	T	G	G	G	T	G	T	G	G	G	K	G	T	G	G	T	G	T	T	G	G	T	T	G	T	T	T	T	T	T	T	G	T	G	G	T	T	G	G
PsCam000864_738_600	C	C	C	T	C	C	T	C	C	T	C	C	C	C	C	C	C	Y	T	T	C	C	C	T	T	C	T	C	C	C	T	C	C	C	C	C	C	C	C	C	T	T	C	T	T	C	C	T	T
PsCam000865_739_2212	A	G	A	G	G	G	A	A	G	G	A	G	A	A	G	A	A	A	A	G	A	A	A	G	A	G	G	G	A	A	A	G	A	A	G	G	R	A	A	A	G	G	G	A	A	G	G	A	A
PsCam000881_752_426	C	T	T	C	T	C	T	T	T	T	T	C	C	T	C	C	T	T	T	T	T	T	T	C	T	C	C	C	C	C	T	T	C	T	T	C	C	T	T	T	T	C	T	T	T	T	C	C	T
PsCam000887_756_1649	G	A	A	G	G	A	A	A	G	A	A	G	G	A	G	G	A	A	A	A	A	G	G	G	A	G	G	G	A	G	A	G	A	G	G	A	A	A	A	A	G	A	G	A	G	A	G	A	A
PsCam000889_757_1311	G	T	T	T	G	T	G	T	T	T	T	T	T	T	G	K	G	G	G	G	G	G	G	G	G	G	T	T	G	T	G	G	G	G	G	T	T	T	T	T	G	T	T	T	G	T	G	T	G
PsCam000901_767_1487	A	A	A	G	G	G	A	A	A	A	G	A	A	A	A	A	G	A	G	A	A	A	A	G	G	G	A	G	A	G	G	G	A	A	G	A	A	A	A	A	G	G	G	G	A	A	G	A	G
PsCam000907_772_3250	G	G	G	G	G	G	G	T	G	G	T	G	G	G	T	G	T	G	G	G	K	G	T	G	G	T	G	T	T	G	G	T	T	G	T	T	T	T	T	T	T	G	T	G	G	T	T	G	G
PsCam000911_775_2134	G	A	G	G	G	G	G	A	A	G	G	G	G	G	G	G	A	G	A	G	A	G	A	A	G	R	A	A	A	G	G	A	A	G	A	A	G	G	G	G	G	A	A	A	A	G	A	G	G
PsCam000961_819_1296	A	A	G	G	G	G	G	G	G	G	A	G	G	A	A	A	A	A	G	A	A	A	A	A	G	A	G	A	A	G	G	A	G	A	A	A	G	A	G	A	G	A	A	G	G	A	G	G	G
PsCam000966_824_1117	G	G	G	G	T	G	T	T	G	G	G	T	T	G	G	T	G	T	G	G	T	G	G	G	G	G	T	T	T	T	G	T	G	G	T	G	G	G	G	G	G	T	T	T	G	T	G	T	T
PsCam000983_839_2978	G	G	G	A	A	G	A	A	A	G	G	A	A	G	G	A	G	G	G	G	G	G	G	A	G	G	A	A	A	A	G	G	G	G	G	A	G	A	A	A	G	A	A	A	G	A	G	A	A
PsCam000985_840_1484	T	T	G	T	T	T	G	T	G	T	T	T	T	T	T	G	G	T	T	T	G	G	G	G	T	G	G	G	G	G	G	T	T	T	T	T	T	T	T	T	G	T	G	T	G	T	T	T	G
PsCam000996_848_410	T	T	C	C	C	T	T	T	C	T	T	C	C	T	C	T	T	T	C	T	T	T	C	T	T	T	T	T	C	T	C	T	T	T	T	T	T	T	T	T	C	T	C	T	C	T	C	C	C
PsCam000998_850_1103	C	T	C	C	C	C	C	C	C	C	T	C	T	T	T	T	T	T	C	T	T	T	Y	T	T	T	C	C	T	C	T	T	C	T	T	C	C	C	C	C	C	T	T	C	C	C	T	C	T
PsCam001003_854_449	T	C	C	C	C	C	T	T	C	C	T	T	T	T	C	T	T	T	T	T	T	T	T	C	T	C	C	C	T	T	T	C	T	T	C	T	C	T	T	T	C	C	T	T	T	C	C	T	T
PsCam001016_866_1872	G	G	G	A	G	A	G	A	A	G	G	G	G	G	A	A	A	A	G	A	A	A	G	A	G	A	A	A	A	A	A	A	A	A	A	G	A	A	A	A	A	A	G	A	G	G	G	A	A
PsCam001017_867_763	C	C	C	A	A	A	A	C	A	C	C	C	C	A	C	A	A	A	C	A	A	A	C	A	C	C	A	A	C	A	A	A	A	A	A	C	A	A	A	A	A	A	C	A	C	A	C	C	C
PsCam001039_886_135	C	C	C	A	C	A	C	A	A	C	A	A	C	C	A	A	A	A	C	A	A	A	C	A	C	A	A	A	A	A	C	C	C	C	C	C	C	A	A	A	A	C	C	A	C	A	A	A	C
PsCam001050_895_188	G	G	A	A	G	G	A	G	G	G	G	A	A	G	G	A	A	A	G	G	A	G	G	G	A	G	A	A	A	A	G	A	G	G	A	G	G	G	G	G	A	A	A	A	G	A	G	A	A
PsCam001066_909_911	C	C	C	T	T	T	C	T	C	C	T	C	C	C	C	C	T	T	T	C	Y	C	T	C	C	C	C	T	T	C	C	T	T	C	T	T	T	T	T	T	C	C	T	C	T	T	C	C	C
PsCam001073_915_161	C	T	C	T	C	C	T	C	T	T	T	C	T	C	T	T	T	C	C	T	T	T	T	T	T	T	C	C	C	C	T	T	C	T	T	C	C	T	T	T	C	T	T	C	C	C	T	C	C
PsCam001086_922_203	A	A	G	G	G	G	G	A	A	A	A	G	G	A	G	G	A	A	A	G	G	A	G	G	G	G	G	A	G	G	G	A	G	G	A	G	G	A	A	A	G	A	A	G	G	G	A	G	G
PsCam001096_931_1150	T	T	T	T	G	T	T	T	T	T	T	T	T	G	G	G	G	G	G	G	G	G	G	G	G	G	T	T	G	T	G	G	G	G	G	T	T	T	T	T	G	T	T	T	G	T	G	T	G
PsCam001097_932_1489	A	A	A	G	G	G	G	A	G	A	A	A	A	G	A	G	G	G	A	G	G	G	A	G	A	G	G	G	A	G	G	G	G	G	G	A	G	G	G	G	G	G	A	G	A	G	A	A	A
PsCam001101_935_617	G	A	G	A	A	A	A	A	G	G	A	G	A	R	A	G	A	G	A	G	G	G	A	G	A	A	G	G	A	G	G	G	A	G	G	G	A	A	A	A	A	G	G	A	A	G	A	G	A
PsCam001111_943_2115	A	G	G	G	A	G	A	A	A	G	G	A	A	G	A	G	G	G	G	G	G	G	A	G	A	A	A	G	G	G	G	A	G	A	A	G	A	G	G	G	G	G	A	A	G	A	G	A	A
PsCam001113_945_627	G	A	G	A	A	A	A	A	G	G	A	G	A	R	A	G	A	A	A	G	G	G	A	G	A	A	G	G	A	G	G	G	A	G	G	G	A	A	A	A	A	G	G	G	A	G	A	G	A
PsCam001133_958_1429	C	C	C	C	C	C	T	C	C	C	C	T	T	C	T	C	T	C	T	T	T	C	C	C	T	T	T	C	T	T	C	C	C	C	C	T	T	C	C	C	T	C	T	C	C	T	T	T	C
PsCam001157_977_1127	C	T	T	T	C	T	C	C	C	T	T	C	C	T	C	T	T	T	T	T	T	T	C	C	C	C	C	T	T	T	T	C	T	C	C	T	C	T	T	T	T	T	C	C	T	C	T	C	C
PsCam001167_984_360	C	C	C	C	C	C	C	T	C	C	C	T	T	T	C	T	C	T	T	T	C	C	C	C	C	C	T	C	C	T	T	T	C	C	T	C	C	T	T	T	C	Y	T	T	T	C	T	C	C
PsCam001168_985_362	G	G	A	A	A	G	G	A	G	G	G	A	A	G	A	G	A	G	A	failed	G	A	G	G	A	G	A	G	A	A	A	G	G	G	G	G	A	A	A	A	G	A	G	G	G	G	A	G	A
PsCam001170_987_411	A	A	A	A	G	A	G	G	A	A	A	G	G	A	A	G	A	G	A	A	G	A	A	A	A	A	G	G	G	G	A	G	A	A	G	A	A	A	A	A	A	G	G	G	A	G	A	G	G
PsCam001190_1005_234	C	C	A	A	A	C	C	A	C	A	A	C	A	C	A	C	C	A	C	A	C	A	C	A	C	A	A	C	A	A	A	A	C	C	A	C	M	A	A	A	C	A	A	C	A	C	C	C	C
PsCam001201_1014_535	C	C	C	C	C	C	C	A	C	C	A	C	C	C	A	C	A	C	C	C	M	C	A	C	C	A	C	A	A	C	C	A	A	C	A	A	A	A	A	A	A	C	A	C	C	A	A	C	C
PsCam001213_1023_1625	G	T	G	T	T	T	G	G	T	T	G	G	G	G	T	G	G	G	G	G	G	G	G	T	G	T	T	T	G	G	G	T	G	G	T	G	K	G	G	G	T	T	G	G	G	T	T	G	G
PsCam001215_1025_821	A	G	G	G	A	G	A	A	A	G	G	A	A	G	A	G	G	G	G	G	G	G	A	G	A	A	A	G	G	G	G	A	G	A	A	G	A	G	G	G	G	G	A	A	G	A	G	A	A
PsCam001219_1028_233	C	C	C	T	T	C	T	T	T	C	C	T	T	C	C	T	C	C	C	C	C	C	C	T	C	C	T	T	T	T	C	T	C	C	T	T	C	T	T	T	C	T	T	T	C	T	C	T	T
PsCam001246_1050_252	C	T	T	T	C	C	T	C	T	T	T	T	T	C	T	T	T	T	T	C	T	T	T	T	T	C	C	C	C	C	T	T	C	T	T	C	C	C	C	C	C	T	T	C	C	C	C	C	T
PsCam001273_1070_129	T	T	T	C	C	T	C	T	C	C	T	T	C	T	T	T	T	C	T	C	T	T	T	C	T	T	C	C	C	C	T	T	C	T	T	C	Y	C	C	C	C	C	T	T	T	T	T	T	C
PsCam001289_1081_122	G	T	G	T	G	T	T	T	G	G	T	G	T	G	T	T	T	G	T	G	G	G	T	G	G	T	G	G	T	T	T	G	T	G	G	G	T	T	T	T	G	G	G	T	T	G	T	G	T
PsCam001309_1096_1483	A	A	G	G	G	A	A	A	G	A	A	G	G	A	G	A	A	A	G	A	A	A	G	A	A	A	A	A	G	A	G	A	A	A	A	A	A	A	A	A	G	A	G	A	G	A	G	G	G
PsCam001368_1142_247	C	C	T	C	T	T	C	T	T	T	C	T	C	T	C	C	C	C	T	C	C	C	C	C	C	C	T	T	C	T	C	C	T	C	C	T	T	C	C	C	T	C	T	T	T	T	C	T	C
PsCam001371_1144_813	A	A	C	C	C	A	A	A	C	C	A	C	C	A	C	A	A	A	C	A	A	A	C	A	C	A	A	A	C	A	C	A	A	A	A	A	A	A	A	A	C	A	C	A	C	A	C	C	C
PsCam001381_1152_437	A	A	G	G	G	G	G	A	A	A	A	G	G	A	G	A	A	G	G	G	G	A	G	G	G	G	G	A	G	G	G	A	G	G	A	G	G	A	A	A	G	A	G	G	G	G	A	G	G
PsCam001396_1165_616	A	A	G	G	G	G	G	G	G	G	A	G	A	A	A	A	A	A	G	A	A	A	G	A	A	A	G	G	A	G	A	A	G	A	A	G	G	G	G	G	G	A	A	G	G	G	A	G	A
PsCam001402_1170_1234	A	A	G	A	G	G	A	G	A	A	A	G	A	G	A	A	A	A	G	A	A	A	A	A	A	A	G	G	G	G	A	A	G	A	A	G	G	A	A	A	G	A	A	G	G	G	A	G	G
PsCam001411_1176_886	G	A	A	A	G	A	A	A	G	A	A	G	G	A	G	A	A	G	A	A	A	A	G	A	G	G	G	A	A	G	G	G	A	A	G	A	G	A	A	A	A	A	G	G	G	A	G	A	G
PsCam001438_1200_1664	C	C	C	C	C	C	C	T	C	C	C	T	T	T	C	T	C	T	T	T	C	C	C	C	C	C	T	C	C	T	T	T	C	C	T	C	C	T	T	T	C	Y	T	T	T	C	T	C	C
PsCam001449_1209_776	C	C	T	T	T	C	C	T	C	T	C	C	T	C	T	C	C	T	C	T	C	T	C	T	C	T	T	C	T	T	T	T	C	C	T	T	C	T	T	T	C	T	T	C	T	C	C	C	C
PsCam001453_1213_1408	G	T	G	G	T	G	G	G	T	G	G	G	G	G	G	T	T	G	G	G	T	G	T	T	G	T	T	T	T	G	G	G	G	G	G	G	G	G	G	G	G	T	T	G	T	G	G	G	G
PsCam001474_1228_2820	A	G	G	A	G	A	G	G	G	G	G	A	A	G	A	A	G	G	G	G	G	G	G	A	G	A	A	A	A	A	G	G	A	G	G	A	A	G	G	G	G	A	G	G	G	G	A	A	G
PsCam001483_1235_1809	A	A	A	C	C	C	A	C	C	A	A	A	A	A	C	A	A	A	A	C	C	A	A	A	A	C	C	C	C	C	A	A	C	A	A	C	A	A	A	A	C	A	A	C	C	A	C	C	A
PsCam001495_1244_1023	G	G	G	G	G	G	G	A	G	G	A	G	G	G	A	G	A	G	G	G	R	G	A	G	G	A	G	A	A	G	G	A	A	G	A	A	A	A	A	A	A	G	A	G	G	A	A	G	G
PsCam001517_1260_423	G	G	T	T	G	G	T	T	G	T	T	T	G	T	G	G	T	T	G	G	T	T	T	T	T	G	G	G	T	G	T	T	T	T	T	T	T	G	G	G	G	T	G	G	G	T	G	T	T
PsCam001527_1268_2019	A	A	A	G	G	G	G	G	A	A	G	A	A	A	A	A	G	G	G	A	R	A	G	A	A	A	A	G	G	A	A	G	G	A	G	G	G	G	G	G	A	A	G	A	G	G	A	A	A
PsCam001558_1292_57	G	G	G	G	G	G	G	A	G	G	A	G	G	G	A	G	A	R	G	G	R	G	A	G	G	A	G	A	G	G	G	A	A	A	A	A	A	A	A	A	A	G	A	G	G	A	G	G	G
PsCam001564_1297_2168	T	G	G	T	T	T	G	G	G	G	G	T	G	G	T	T	G	G	G	G	G	T	T	T	G	T	T	T	G	T	G	T	G	T	T	G	G	T	G	T	T	G	T	G	T	G	T	G	G
PsCam001569_1299_888	A	C	A	C	A	A	C	A	C	C	C	A	C	A	C	C	C	A	A	C	C	C	C	C	C	C	A	A	A	A	C	C	A	C	C	A	A	C	C	C	A	C	C	A	A	A	C	A	A
PsCam001584_1312_768	T	T	G	G	G	T	T	G	T	T	T	G	G	T	G	G	G	T	G	K	T	T	T	T	G	T	G	T	G	G	G	T	K	T	T	T	G	G	G	G	T	G	T	T	T	T	G	T	G
PsCam001593_1319_1244	T	T	C	C	T	T	C	T	T	T	T	C	C	T	T	C	C	C	T	T	C	T	T	T	C	T	C	C	C	C	T	C	C	T	C	T	T	T	T	T	C	C	C	C	T	C	T	C	C
PsCam001596_1322_301	A	A	A	A	G	G	A	A	G	A	A	G	A	A	G	A	A	A	A	G	A	G	A	G	A	G	G	G	A	G	A	A	A	A	A	G	G	A	A	A	G	G	G	A	A	G	G	A	A
PsCam001619_1339_512	C	C	T	T	T	T	T	C	T	C	C	C	C	T	C	T	T	T	C	C	T	C	C	T	C	C	C	T	C	T	C	T	T	T	T	C	T	T	T	T	T	T	C	T	C	T	C	C	C
PsCam001621_1340_484	G	G	T	T	T	G	G	T	G	T	T	G	T	G	T	G	G	T	G	T	G	T	G	T	G	T	T	G	T	T	T	T	G	G	T	G	K	T	T	T	G	T	T	G	T	G	G	G	G
PsCam001624_1343_807	T	Y	T	T	T	C	T	T	T	T	T	C	T	T	C	C	C	T	T	Y	C	T	C	T	T	T	C	T	T	C	C	C	T	T	C	C	C	T	T	T	C	T	C	T	C	C	C	T	C
PsCam001630_1349_423	A	A	A	A	G	A	G	G	A	A	A	G	G	A	A	G	A	G	A	A	G	A	A	A	A	A	G	G	G	G	A	G	A	A	G	A	A	A	A	A	A	G	G	G	A	G	A	G	G
PsCam001643_1359_412	C	C	T	T	C	C	T	C	C	C	C	T	T	C	C	T	T	T	C	C	T	C	C	C	T	C	T	T	T	T	C	T	T	C	T	C	C	C	C	C	T	T	T	T	C	T	C	T	T
PsCam001648_1364_377	C	T	T	T	C	C	T	C	T	T	T	T	T	C	T	T	T	T	T	C	T	T	T	T	T	C	C	C	C	C	T	T	C	T	T	C	C	C	C	C	C	T	T	C	C	C	C	C	T
PsCam001658_1372_47	C	Y	C	T	T	C	T	C	T	C	T	C	T	C	C	C	C	T	T	T	C	T	C	T	C	T	C	T	T	C	C	C	T	C	C	C	C	T	T	T	C	T	C	T	C	C	C	C	C
PsCam001661_1374_958	C	C	C	C	C	C	C	A	C	C	A	C	C	C	A	C	A	M	C	C	M	C	A	C	C	A	C	A	C	C	C	A	A	A	A	A	A	A	A	A	A	C	A	C	C	A	C	C	C
PsCam001664_1377_623	T	C	T	C	C	C	C	C	T	T	C	T	C	Y	C	T	C	C	C	T	T	T	C	T	C	C	T	T	C	T	T	T	C	T	T	T	C	C	C	C	C	T	T	T	C	T	C	T	C
PsCam001673_1385_486	C	T	C	T	T	T	T	T	C	C	T	C	T	Y	T	C	T	T	T	C	T	C	T	C	T	T	C	C	C	C	C	C	T	C	C	C	T	T	T	T	T	C	C	C	T	C	T	C	T
PsCam001686_1395_1226	T	C	C	C	T	C	T	T	T	C	C	T	T	C	T	C	C	C	C	C	C	C	T	T	T	T	T	C	C	C	C	T	C	T	T	C	T	C	C	C	C	C	T	T	C	T	C	T	T
PsCam001714_1416_326	T	T	C	T	C	C	T	C	T	T	T	C	T	C	T	T	T	T	C	T	T	T	T	T	T	T	C	C	T	C	T	T	C	T	T	C	C	T	T	T	C	T	T	C	C	C	T	C	C
PsCam001735_1429_65	T	T	T	C	T	C	T	C	C	T	T	T	T	T	C	C	C	C	T	C	C	C	T	C	T	C	C	C	C	C	C	C	T	C	C	T	T	C	C	C	C	T	T	C	T	C	T	C	C
PsCam001741_1434_1146	G	T	G	T	T	T	T	G	T	T	K	T	T	G	G	G	T	T	T	T	G	G	G	T	T	G	T	G	G	G	T	T	G	T	T	T	G	G	G	G	G	G	T	T	T	G	G	T	T
PsCam001773_1456_633	A	G	G	G	G	G	A	A	G	G	A	A	A	A	G	A	A	A	A	A	A	A	A	G	A	G	G	G	A	A	A	G	A	A	G	A	G	A	A	A	G	G	A	A	A	G	G	A	A
PsCam001785_1466_2225	G	G	T	T	T	G	G	T	G	G	T	T	T	T	T	G	T	G	T	T	G	T	G	G	T	G	T	G	T	T	T	G	G	G	G	G	T	T	T	T	G	T	G	G	G	G	G	G	T
PsCam001796_1473_1017	C	C	C	C	T	C	C	T	C	C	T	C	C	C	T	T	T	Y	T	C	Y	C	T	C	C	T	C	T	C	C	C	T	T	T	T	T	T	T	T	T	T	C	T	C	C	T	C	C	C
PsCam001813_1486_880	G	T	T	T	G	T	G	G	G	T	T	G	G	T	G	T	T	T	T	T	T	T	G	G	G	G	G	T	T	T	T	G	T	G	G	T	G	T	T	T	T	T	G	G	T	G	T	G	G
PsCam001816_1489_877	T	C	C	T	C	T	C	T	T	T	C	T	T	T	T	C	C	T	T	C	C	C	T	C	C	T	C	C	T	T	C	T	T	T	T	T	T	T	T	T	C	C	C	T	C	T	T	T	C
PsCam001836_1503_988	G	R	G	G	G	A	G	A	G	G	G	A	G	G	A	A	A	G	G	G	A	G	A	G	G	G	A	G	G	A	A	A	G	G	A	A	A	G	G	G	A	G	A	G	A	A	A	G	A
PsCam001847_1514_3265	C	C	C	C	A	A	C	C	C	C	C	C	C	A	A	A	A	A	A	A	A	A	A	A	A	A	C	C	A	C	A	A	A	A	A	C	C	C	C	C	A	C	C	C	A	C	A	C	A
PsCam001882_1537_3647	T	C	C	T	C	T	C	C	T	C	T	C	C	T	T	T	C	C	C	C	C	T	T	T	C	T	T	T	C	T	C	C	C	T	C	C	T	T	C	T	T	C	T	C	T	T	T	C	T
PsCam001884_1539_754	G	G	T	T	T	T	T	G	T	G	G	G	G	T	G	T	T	T	G	G	T	T	G	T	G	G	T	T	G	T	G	T	T	T	T	G	T	T	T	T	T	T	G	T	G	T	G	G	G
PsCam001889_1542_1317	G	G	A	A	G	G	G	G	G	G	G	A	A	G	G	A	A	A	A	A	A	G	G	G	A	G	A	A	A	A	G	A	A	G	A	G	G	G	G	G	A	A	A	A	G	A	G	A	A
PsCam001935_1574_191	C	C	T	T	T	C	T	T	C	C	T	T	T	C	T	C	T	C	T	T	C	T	C	T	T	T	T	C	T	T	T	C	C	C	C	C	T	T	T	T	C	T	C	C	C	C	C	C	T
PsCam001946_1584_457	T	T	T	T	T	T	T	C	T	T	C	T	T	T	C	T	C	T	T	T	Y	T	C	T	T	C	T	C	C	T	T	C	C	T	C	C	C	C	C	C	C	T	C	T	T	C	C	T	T
PsCam001976_1608_1254	T	C	C	C	T	T	C	T	C	C	C	C	C	T	C	C	C	C	C	T	C	C	C	C	C	T	T	T	T	T	C	C	T	C	C	T	T	T	T	T	T	C	C	T	T	T	T	T	C
PsCam001995_1623_689	G	T	G	T	G	T	T	T	G	G	T	G	T	G	T	T	T	G	T	G	G	G	T	G	G	T	G	G	T	T	T	failed	T	G	G	G	T	T	T	T	G	G	G	T	T	G	T	G	T
PsCam002025_1648_284	T	C	C	C	T	T	C	T	C	C	C	C	C	T	C	C	C	C	C	T	C	C	C	C	C	T	T	C	T	T	C	C	T	C	C	T	T	C	C	C	T	C	C	T	T	T	T	T	C
PsCam002038_1659_187	G	G	G	A	G	A	G	A	A	G	G	G	G	G	A	A	A	A	G	A	A	A	G	A	G	A	A	A	A	A	A	A	G	A	A	G	G	A	A	A	A	G	G	A	G	G	G	A	A
PsCam002046_1666_199	G	A	G	G	A	G	G	G	A	G	G	G	G	G	G	A	A	G	G	G	A	G	A	A	G	A	A	A	A	G	G	G	G	G	G	G	G	G	G	G	G	A	A	G	A	G	G	G	G
PsCam002047_1667_201	A	A	A	G	A	G	A	G	G	G	A	G	A	A	A	R	A	A	A	A	A	A	A	A	A	A	G	G	G	G	A	A	A	A	A	G	G	G	G	G	A	G	G	G	A	G	A	G	G
PsCam002056_1674_210	A	C	A	A	A	A	A	A	C	C	C	A	A	A	A	A	C	C	C	A	C	C	A	A	A	A	A	C	A	A	A	C	A	A	C	A	A	A	A	A	C	A	C	A	A	A	C	A	A
PsCam002058_1676_641	C	Y	C	C	C	T	C	T	C	C	C	T	C	T	T	T	T	C	C	C	T	C	T	C	C	C	T	C	C	T	T	T	C	C	T	T	T	C	C	C	T	C	T	C	T	T	T	C	T
PsCam002065_1682_2261	A	A	A	C	C	A	C	C	C	A	C	C	A	A	A	C	A	A	A	A	A	A	A	C	A	A	C	C	C	C	A	A	A	A	A	C	A	C	C	C	A	C	C	C	A	C	A	C	C
PsCam002090_1698_745	G	A	G	G	G	G	G	A	A	A	G	G	G	G	G	G	A	G	A	G	A	G	A	A	G	R	A	A	R	G	G	A	A	G	A	A	G	G	G	G	G	A	A	A	A	G	A	G	G
PsCam002116_1716_1030	G	A	A	G	G	A	A	A	G	A	A	G	G	A	G	A	A	A	A	A	A	G	G	G	A	G	G	A	A	G	A	G	A	A	G	A	G	A	A	A	G	A	G	G	G	A	G	G	A
PsCam002125_1720_717	T	T	T	T	C	C	T	T	T	T	T	T	C	C	C	C	C	T	C	C	C	C	C	C	C	T	T	T	C	C	C	C	C	C	C	T	T	T	T	T	C	T	C	T	C	T	C	T	C
PsCam002138_1728_1407	T	G	T	T	G	T	T	T	G	T	T	T	T	T	T	G	G	T	T	T	G	T	G	G	T	G	G	G	G	T	T	T	T	T	T	T	T	T	T	T	T	G	G	T	G	T	T	T	T
PsCam002164_1747_916	T	T	T	C	C	T	C	C	C	T	C	C	C	T	C	T	T	T	T	C	T	T	C	T	T	T	C	C	C	T	C	C	T	T	C	T	T	T	C	T	T	T	C	C	T	T	C	T	T
PsCam002178_1759_278	A	G	G	A	G	A	G	G	G	G	G	A	A	G	A	A	G	G	G	G	G	G	G	A	G	A	A	A	A	A	G	G	A	G	G	A	A	G	G	G	G	A	G	G	G	G	A	A	G
PsCam002207_1782_264	C	C	T	T	T	T	T	C	C	C	C	T	T	C	T	T	C	T	T	T	T	C	T	T	T	T	T	C	T	T	T	C	T	T	C	T	T	C	C	C	T	C	T	T	T	T	C	T	T
PsCam002216_1789_673	C	C	T	T	T	T	T	C	T	T	C	T	T	C	C	C	C	T	T	C	C	C	C	T	T	C	T	C	T	T	T	C	T	C	C	C	T	C	T	C	T	T	C	T	T	C	C	T	T
PsCam002225_1795_869	A	C	C	C	A	C	C	C	C	C	C	C	C	C	A	A	A	A	A	A	A	A	A	A	A	A	C	C	A	C	A	A	A	A	A	C	C	C	C	C	A	C	C	C	A	C	A	C	A
PsCam002242_1807_305	T	G	T	T	G	G	G	G	G	T	T	T	T	G	T	G	G	G	T	G	G	G	T	G	T	G	G	G	T	G	T	G	G	G	G	T	G	G	G	G	G	G	T	G	T	G	T	T	T
PsCam002304_1848_159	C	C	C	T	C	T	C	T	T	C	C	C	C	C	T	T	T	T	C	T	T	T	C	T	C	T	T	T	T	T	T	T	C	C	T	C	C	T	T	T	T	C	C	T	C	T	C	T	T
PsCam002319_1861_346	C	C	C	A	C	A	C	A	A	C	A	A	C	C	A	A	A	A	C	A	A	A	C	A	C	A	A	A	A	A	C	C	C	C	C	C	C	A	A	A	A	C	C	A	C	A	A	A	C
PsCam002396_1922_609	T	T	T	C	C	T	C	C	C	T	C	C	C	T	C	T	T	T	C	C	T	T	T	T	T	C	C	C	Y	C	C	C	T	T	C	T	Y	T	C	T	T	C	C	T	T	T	C	T	T
PsCam002441_1958_208	C	T	Y	T	C	T	T	T	C	T	T	C	C	T	C	T	T	T	T	T	T	C	C	T	T	C	C	T	T	C	C	C	T	T	C	T	C	T	T	T	T	T	C	C	C	T	C	C	T
PsCam002447_1963_653	T	G	T	G	G	G	G	G	T	T	G	T	G	T	G	T	G	T	G	T	T	T	G	G	G	G	T	T	G	G	T	T	G	T	T	T	G	G	G	G	T	T	T	G	G	T	G	T	G
PsCam002546_2034_713	T	T	C	C	C	C	C	T	T	T	T	C	C	T	C	T	T	T	T	C	T	T	C	C	C	T	T	T	C	C	C	T	C	C	T	C	C	T	T	T	C	T	T	C	C	C	T	C	C
PsCam002551_2039_538	A	A	A	A	C	A	C	C	C	A	C	C	C	A	C	A	A	A	A	C	A	A	C	A	A	A	C	C	C	A	C	C	A	A	C	A	A	A	C	A	A	A	C	C	A	A	C	A	A
PsCam002568_2049_206	A	R	A	A	A	G	A	G	A	A	A	G	A	A	G	G	G	A	A	A	G	A	G	A	A	A	G	A	A	G	G	G	A	A	G	G	G	A	A	A	G	A	G	A	G	G	G	A	G
PsCam002630_2092_341	A	A	A	G	A	G	A	G	G	A	A	A	A	A	G	G	G	G	A	G	G	G	A	G	A	G	G	G	G	G	G	G	A	G	G	A	A	G	G	G	G	A	A	G	A	A	A	G	G
PsCam002633_2095_526	C	C	C	C	T	T	C	C	T	C	C	T	C	C	T	C	C	C	Y	T	Y	T	C	T	C	T	T	T	T	T	T	C	C	C	C	T	Y	C	C	C	T	T	T	C	C	T	T	C	C
PsCam002692_2141_647	G	G	G	A	G	A	G	A	A	A	G	A	G	G	G	R	G	G	G	G	G	G	G	G	G	G	A	A	A	A	G	G	G	G	G	A	A	A	A	A	G	A	A	A	G	A	G	A	A
PsCam002696_2144_547	G	T	T	T	G	G	T	G	T	T	T	T	T	G	T	T	T	T	T	G	T	T	T	T	T	G	G	T	G	G	T	T	G	T	T	G	G	T	T	T	G	T	T	G	G	G	G	G	T
PsCam002709_2154_139	G	A	A	A	G	G	A	G	A	A	A	A	A	G	A	A	A	A	A	G	A	A	A	A	A	G	G	A	G	G	A	A	G	A	A	G	G	A	A	A	G	A	A	G	G	G	G	G	A
PsCam002711_2155_501	A	A	A	G	A	G	A	G	G	A	G	G	A	A	G	G	G	G	A	G	G	G	A	G	A	G	G	G	G	G	A	A	A	A	A	A	A	G	G	G	G	A	A	G	A	G	G	G	A
PsCam002714_2157_505	G	G	A	A	A	A	A	G	A	G	G	G	G	A	G	A	A	A	G	G	A	A	G	A	G	G	G	A	G	A	G	A	A	A	A	G	A	A	A	A	A	A	G	A	G	A	G	G	G
PsCam002756_2184_427	C	C	C	C	C	C	C	T	T	C	T	C	C	C	T	C	T	C	C	C	Y	T	T	C	C	T	C	T	T	C	C	C	T	C	C	T	T	T	T	T	T	C	T	C	C	T	T	C	C
PsCam002791_2213_285	A	G	G	A	G	A	G	A	G	A	A	A	A	A	G	A	G	A	R	A	G	A	G	A	G	A	A	A	G	G	A	G	A	A	G	G	A	G	G	G	G	A	A	G	G	G	G	G	G
PsCam002805_2222_3299	T	C	T	C	T	C	C	C	T	T	C	T	C	T	C	C	C	T	C	T	T	T	C	T	T	C	T	T	C	C	C	T	C	T	T	T	C	C	C	C	T	T	T	C	C	T	C	T	C
PsCam002810_2226_415	A	G	G	G	A	G	A	G	G	G	G	G	A	A	A	R	A	A	A	A	A	A	A	A	A	A	G	G	A	G	A	A	A	A	A	G	G	G	G	G	A	G	G	G	A	G	A	G	A
PsCam002826_2237_792	C	A	C	A	A	A	C	C	A	A	C	A	C	C	A	C	C	C	C	A	C	C	C	A	C	A	A	A	C	C	C	A	C	C	A	A	M	C	C	C	A	A	A	C	C	A	A	C	C
PsCam002931_2308_1448	A	A	G	G	G	A	A	G	A	G	G	A	G	A	G	A	A	G	A	G	A	G	A	G	A	G	G	A	G	G	G	G	A	A	G	A	R	G	G	G	A	G	G	A	G	A	A	A	A
PsCam002956_2328_233	A	C	C	C	A	C	A	C	C	C	C	C	C	C	A	M	A	A	A	A	A	A	A	A	A	A	C	C	A	C	A	A	A	A	A	C	C	C	C	C	A	C	C	C	A	C	A	C	A
PsCam002979_2344_187	A	A	G	G	A	A	A	A	A	A	A	G	G	A	A	G	G	G	G	G	G	A	A	A	G	A	A	R	G	G	A	G	G	R	G	R	R	A	A	A	G	G	G	G	A	G	A	G	G
PsCam003002_2358_81	T	T	T	C	T	C	T	C	C	T	T	T	T	T	C	C	C	C	T	C	C	C	T	C	T	C	C	C	C	C	C	C	T	C	C	T	T	C	C	C	C	T	T	C	T	T	T	C	C
PsCam003025_2374_413	T	C	C	T	C	T	T	T	C	C	C	T	T	C	T	T	C	C	C	C	C	C	C	T	C	C	T	T	T	T	C	C	C	C	C	T	T	C	C	C	C	T	T	C	C	T	T	T	C
PsCam003072_2406_521	A	G	A	G	A	A	G	A	G	G	G	A	G	A	G	G	G	A	A	G	G	G	G	G	G	A	A	A	A	A	G	G	A	A	G	A	A	G	G	G	A	G	G	A	A	A	G	A	A
PsCam003093_2420_202	G	T	T	T	G	T	G	G	G	T	T	G	G	T	G	T	T	T	T	T	T	T	G	G	G	G	G	T	G	T	T	G	T	G	G	T	G	T	T	T	T	T	G	G	T	T	T	G	G
PsCam003105_2429_579	C	T	C	T	C	T	T	T	C	T	T	C	C	T	C	T	T	T	T	T	T	C	C	C	T	C	C	T	T	C	T	C	T	T	C	T	C	T	T	T	C	T	C	C	C	T	C	C	T
PsCam003182_2480_492	T	T	T	T	G	G	T	T	T	T	T	T	G	G	G	G	G	T	G	G	G	G	T	G	G	T	T	T	G	G	G	G	G	G	G	T	G	T	T	T	G	T	G	T	G	T	G	T	G
PsCam003233_2516_420	A	A	A	G	G	G	G	G	G	A	G	G	G	A	G	A	A	A	A	G	A	A	A	G	A	G	G	G	R	G	G	G	A	A	G	A	A	A	G	A	A	G	G	A	A	A	G	A	A
PsCam003248_2527_473	T	T	T	C	T	C	T	C	C	T	T	T	T	T	C	C	C	C	T	C	C	C	T	C	T	C	C	C	C	C	C	C	T	C	C	T	T	C	C	C	C	T	T	C	T	T	T	C	C
PsCam003297_2562_75	A	G	G	G	A	A	G	A	G	G	G	G	G	A	G	G	G	G	G	A	G	G	G	G	G	A	A	A	A	A	G	G	A	G	G	A	A	A	A	A	A	G	G	A	A	A	A	A	G
PsCam003308_2569_404	T	T	C	C	C	C	C	T	T	T	T	C	C	T	T	T	T	C	T	C	T	T	C	C	C	T	C	T	C	C	C	T	C	T	T	C	C	T	T	T	C	C	T	C	C	C	T	C	C
PsCam003330_2584_574	T	T	G	G	G	T	T	G	T	T	G	T	G	T	G	T	T	G	T	G	T	G	T	G	T	G	G	T	G	G	G	G	T	T	G	T	K	G	G	G	T	G	G	T	G	T	G	T	T
PsCam003375_2615_454	T	C	C	T	T	C	C	C	T	C	C	T	T	C	T	C	C	C	C	C	C	T	T	T	C	T	T	T	C	T	C	T	C	C	T	C	T	C	C	C	T	C	T	T	T	C	T	T	C
PsCam003387_2623_908	G	A	A	A	G	A	G	G	G	A	A	G	G	A	G	A	A	A	A	A	A	A	G	G	G	G	G	A	A	A	A	G	A	G	G	A	G	A	A	A	A	A	G	G	A	G	A	G	G
PsCam003403_2635_124	T	T	T	C	T	C	T	T	C	T	C	T	T	C	C	C	C	C	T	C	C	C	T	C	T	C	C	T	T	T	T	T	T	T	T	T	C	C	C	C	C	T	T	C	T	C	C	C	T
PsCam003509_2710_587	C	T	C	T	C	C	T	C	T	T	T	T	T	C	T	T	T	C	C	C	T	T	T	T	T	C	C	T	C	C	T	T	C	C	T	C	C	T	T	T	C	T	T	C	C	C	C	C	C
PsCam003568_2748_529	C	T	T	C	C	T	T	T	C	T	T	C	C	T	C	C	T	T	T	T	T	C	C	C	T	C	C	C	T	C	T	C	T	C	C	T	T	T	T	T	C	T	C	T	C	T	C	T	T
PsCam003594_2767_121	T	C	T	C	T	T	C	C	T	T	T	C	C	C	T	T	C	C	T	C	C	T	T	C	T	C	T	C	T	T	T	C	T	Y	C	C	C	C	C	C	C	C	C	C	T	T	T	C	T
PsCam003600_2770_552	A	A	C	C	C	C	C	A	A	A	A	C	C	A	C	C	A	C	C	C	C	A	C	C	C	C	C	A	C	C	C	A	C	C	A	C	C	A	A	A	C	A	C	C	C	C	A	C	C
PsCam003629_2792_434	A	A	C	C	A	C	C	A	A	A	A	C	C	A	C	C	A	A	A	A	A	A	A	A	A	C	C	A	C	C	A	A	A	A	A	C	C	A	A	A	A	C	A	A	A	A	C	C	A
PsCam003637_2797_421	A	A	A	A	A	A	A	G	A	A	G	A	A	A	G	A	G	A	A	A	R	A	G	A	A	G	A	G	G	A	A	G	G	A	G	G	G	G	G	G	G	A	G	A	A	G	G	A	A
PsCam003701_2841_428	T	T	T	C	T	C	T	C	C	T	C	C	T	T	C	C	C	C	T	C	C	C	T	C	T	C	C	C	C	C	T	C	T	T	C	T	T	C	C	C	C	T	T	C	T	C	C	C	T
PsCam003832_2926_360	C	T	C	C	C	T	T	C	T	T	T	C	C	T	C	C	C	C	C	T	T	T	T	T	C	T	C	C	T	C	T	T	T	T	T	C	C	C	C	C	T	C	T	T	T	T	T	T	C
PsCam003906_2976_359	T	C	C	C	T	T	C	T	C	C	C	C	C	T	C	C	C	C	C	T	C	C	C	C	C	T	T	T	T	T	C	C	T	C	C	T	T	T	T	T	T	C	C	T	T	T	T	T	C
PsCam003920_2988_237	C	C	C	C	T	T	C	C	T	C	C	T	C	C	T	C	C	C	Y	T	Y	T	C	T	C	T	T	T	T	T	T	C	C	C	C	T	Y	C	C	C	T	T	T	C	C	C	T	C	C
PsCam003924_2990_265	C	C	C	T	T	T	C	C	T	C	C	T	C	C	T	C	C	C	C	T	C	T	C	T	C	T	T	T	C	T	C	C	C	C	C	T	T	C	C	C	T	T	T	C	C	T	T	C	C
PsCam003997_3044_252	T	T	T	C	C	T	C	C	C	C	T	C	T	T	T	C	T	T	T	T	T	T	T	C	T	T	C	C	C	C	T	T	T	T	T	C	T	C	C	C	T	C	C	C	T	C	T	C	C
PsCam004017_3059_341	C	T	T	C	T	C	C	C	T	C	T	C	C	T	C	T	T	T	T	C	C	T	T	Y	T	C	C	T	C	C	T	T	T	T	T	C	C	T	T	T	T	T	C	T	C	C	C	C	T
PsCam004028_3064_358	G	G	G	A	A	G	A	A	A	G	G	A	A	G	G	A	G	G	G	G	G	G	G	A	G	G	A	A	A	A	G	G	G	G	G	A	G	A	A	A	G	A	A	A	G	A	G	A	A
PsCam004034_3068_194	G	G	A	A	G	A	A	G	G	G	G	A	A	G	A	A	G	G	G	G	G	G	G	G	G	A	A	G	A	A	G	G	G	G	G	A	A	G	G	G	G	A	G	G	G	G	A	A	G
PsCam004097_3107_446	T	G	T	T	G	T	T	T	G	T	T	T	T	T	T	G	G	T	T	T	G	T	G	G	T	G	G	G	T	T	T	T	T	T	T	T	T	T	T	T	T	G	G	T	G	T	T	T	G
PsCam004152_3140_367	A	A	A	C	C	A	C	C	C	A	C	C	C	A	C	A	A	A	A	C	A	A	A	C	A	C	C	C	M	C	C	C	A	A	C	A	A	A	C	A	A	C	C	A	A	A	C	A	A
PsCam004181_3159_275	T	G	G	T	T	T	G	G	G	G	G	T	G	G	T	T	G	G	G	G	G	T	T	T	G	T	T	T	G	T	G	T	G	T	T	G	G	T	G	T	T	G	T	G	T	G	T	G	G
PsCam004192_3169_162	G	G	G	A	A	G	A	A	A	G	A	A	G	G	G	A	G	G	G	G	G	G	G	A	G	G	A	A	A	A	G	G	G	G	G	A	G	A	A	A	G	A	A	A	G	A	G	A	A
PsCam004230_3196_119	T	C	T	C	T	T	C	T	C	C	C	T	C	T	C	C	C	T	T	T	C	C	C	C	C	T	T	T	T	T	T	C	T	T	C	T	T	C	C	C	T	C	T	T	T	T	C	T	T
PsCam004244_3203_260	C	C	C	C	T	C	T	T	T	C	T	T	T	C	T	C	C	C	C	T	C	C	T	C	C	C	T	T	T	C	T	T	C	C	T	C	C	C	T	C	C	C	T	T	C	C	T	C	C
PsCam004269_3219_104	T	T	T	C	T	C	T	T	C	T	T	T	T	T	C	C	C	C	T	C	C	C	T	C	T	C	C	C	C	C	C	C	C	C	C	T	C	C	C	C	C	C	C	C	T	T	T	C	C
PsCam004345_3274_233	G	G	G	A	G	A	G	G	A	G	A	G	G	A	A	A	A	A	G	A	A	A	G	A	G	A	A	G	G	G	G	G	G	G	G	G	A	A	A	A	A	G	G	A	G	A	A	A	G
PsCam004398_3307_281	A	A	A	G	A	G	A	G	G	A	G	G	A	A	G	G	G	G	A	G	G	G	A	G	A	G	G	G	G	G	A	A	A	A	A	A	A	G	G	G	G	A	A	G	A	G	G	G	A
PsCam004437_3334_254	C	A	A	A	C	A	C	C	A	A	A	C	C	C	C	C	A	C	C	A	A	A	A	A	A	C	C	C	A	A	C	A	A	C	A	C	C	C	C	C	A	C	A	A	A	A	A	A	C
PsCam004460_3351_975	A	A	A	A	A	A	A	A	A	A	A	A	A	A	G	G	G	G	A	G	G	G	A	A	A	G	G	G	A	A	G	A	A	G	A	A	A	A	A	A	G	G	G	G	A	A	A	G	G
PsCam004478_3362_283	G	A	A	A	G	G	G	G	G	A	A	A	A	A	A	G	A	G	A	A	A	A	G	A	G	G	A	A	G	G	G	A	A	G	A	G	G	G	G	G	A	G	G	A	A	A	A	A	A
PsCam004508_3379_2940	C	C	T	T	T	T	C	T	C	C	C	T	T	C	T	T	T	C	T	Y	C	C	C	C	T	C	T	C	C	T	C	C	Y	C	C	T	T	T	T	T	C	T	C	C	C	C	T	C	T
PsCam004546_3404_623	G	G	G	A	A	A	A	A	A	G	A	A	A	G	A	G	G	G	G	A	G	G	G	A	G	A	A	A	R	A	A	A	G	G	A	G	R	G	A	G	G	A	A	G	G	G	A	G	G
PsCam004606_3455_386	T	T	C	C	C	C	C	T	T	T	T	C	C	T	C	C	T	C	C	C	C	T	C	C	C	C	C	T	C	C	C	T	C	C	T	C	C	T	T	T	C	T	C	C	C	C	T	C	C
PsCam004610_3458_2385	A	C	A	C	C	C	C	C	A	A	C	A	C	A	C	A	C	A	C	A	A	A	C	C	C	C	A	A	C	C	A	A	C	A	A	A	C	C	C	C	A	A	A	C	C	A	C	A	C
PsCam004613_3461_1286	G	G	A	G	A	A	A	A	A	A	G	A	A	A	G	A	A	A	A	A	G	A	A	A	G	G	G	G	G	A	G	A	G	G	A	G	G	A	A	A	G	R	G	A	A	G	A	G	G
PsCam004639_3484_131	C	C	C	T	C	T	C	T	T	C	C	C	C	C	T	T	T	T	C	T	T	T	C	T	C	T	T	T	T	T	T	T	C	T	T	C	C	T	T	T	T	C	C	T	C	C	C	T	T
PsCam004641_3486_964	C	C	C	C	T	C	T	T	T	T	C	T	T	T	C	T	C	T	T	T	C	C	T	T	C	C	T	C	C	T	T	T	C	C	T	C	C	T	T	T	C	Y	T	T	T	C	T	C	C
PsCam004645_3489_3116	T	T	T	C	T	T	T	C	T	T	C	T	T	C	C	C	T	T	T	T	T	C	C	T	T	C	T	C	C	C	T	T	C	T	T	T	C	C	C	C	C	T	T	T	T	C	C	T	T
PsCam004658_3500_2670	G	A	G	G	G	A	A	G	A	A	A	G	G	A	G	G	G	G	G	A	A	A	A	A	G	A	G	G	A	G	A	A	A	A	A	G	G	G	G	G	A	G	A	A	A	A	A	A	G
PsCam004659_3501_320	T	T	T	G	T	G	T	G	G	G	T	G	T	T	T	K	T	T	T	T	T	T	T	T	T	T	G	G	G	G	T	T	T	T	T	G	G	G	G	G	T	G	G	G	T	G	T	G	G
PsCam004661_3503_1525	T	T	T	C	C	T	C	C	C	T	T	C	C	T	T	C	T	T	T	T	T	T	T	C	T	T	C	C	C	C	T	T	T	T	T	C	T	C	C	C	T	C	C	C	T	C	T	C	C
PsCam004662_3504_1165	T	T	C	C	C	C	T	C	T	T	T	C	C	T	C	C	C	C	C	T	T	T	T	T	C	T	C	T	T	C	T	T	Y	T	T	C	C	C	C	C	T	C	T	T	T	T	C	T	C
PsCam004664_3506_3159	A	G	G	A	A	G	G	G	A	G	G	A	A	G	A	G	G	G	G	G	G	A	A	A	G	A	A	A	G	A	G	A	G	G	A	G	A	G	G	G	A	G	A	A	A	G	A	A	G
PsCam004688_3527_2720	T	C	T	C	C	C	C	C	T	T	C	T	C	T	C	T	C	T	C	T	T	T	C	C	C	C	T	T	C	C	T	T	C	T	T	T	C	C	C	C	C	T	T	C	C	T	C	T	C
PsCam004695_3532_421	G	G	G	G	G	G	G	G	G	G	A	G	G	G	A	G	G	G	G	G	G	A	A	A	G	A	G	A	A	A	G	G	A	G	G	A	A	A	A	A	A	G	G	G	G	A	A	G	G
PsCam004707_3543_81	G	G	G	T	G	G	G	T	G	G	T	G	G	T	T	T	G	G	G	G	T	T	T	G	G	T	G	T	K	T	G	G	T	G	G	G	T	T	T	T	T	T	G	G	G	T	T	G	G
PsCam004719_3555_2146	T	T	T	C	C	C	C	C	C	T	C	C	C	T	C	T	T	T	T	C	T	T	T	C	T	C	C	C	T	C	C	C	T	T	C	C	Y	T	C	T	T	C	C	T	T	T	C	T	T
PsCam004729_3563_677	C	C	C	C	A	C	A	A	C	C	C	A	A	C	C	A	C	A	C	C	A	C	C	C	C	C	A	A	A	A	C	A	C	C	A	C	C	C	C	C	C	A	A	A	C	A	C	A	A
PsCam004738_3568_1975	G	A	A	G	A	G	G	G	A	G	A	G	G	A	G	A	A	A	A	G	G	A	A	R	A	G	G	A	G	G	A	A	A	A	A	G	G	A	A	A	A	A	G	A	G	G	G	G	A
PsCam004739_3569_2337	A	A	G	G	G	G	G	A	G	A	A	A	A	G	A	G	G	G	A	A	G	G	A	G	A	A	A	G	A	G	A	G	G	G	G	A	G	G	G	G	G	G	A	G	A	G	A	A	A
PsCam004740_3570_1651	T	C	C	T	C	T	C	C	C	C	C	T	T	C	T	T	C	C	C	C	C	C	C	T	C	T	T	T	T	T	C	C	T	C	C	T	T	C	C	C	C	T	C	C	C	C	T	T	C
PsCam004754_3580_1182	T	T	T	T	G	G	T	T	G	T	T	G	T	T	G	T	T	T	K	G	K	G	T	G	T	G	G	G	G	G	G	T	T	T	T	G	G	T	T	T	G	G	G	T	T	T	G	T	T
PsCam004780_3604_2089	G	G	G	A	G	A	G	A	A	G	G	G	G	G	A	A	A	A	G	A	A	A	G	A	G	A	A	A	A	A	A	A	G	A	A	G	G	A	A	A	A	G	G	A	G	A	G	A	A
PsCam004787_3611_167	T	T	C	T	C	C	C	C	C	C	T	T	T	C	T	C	C	T	T	T	T	C	C	C	T	T	C	T	T	T	T	C	T	T	C	T	T	C	C	C	T	Y	T	T	T	C	C	T	T
PsCam004793_3614_979	A	A	G	G	G	A	A	G	A	A	G	G	G	G	G	A	G	A	G	G	A	G	A	A	G	A	G	A	G	G	G	A	A	A	A	A	G	G	G	G	A	G	A	A	A	A	G	A	G
PsCam004811_3628_1727	G	G	G	G	A	A	G	G	A	G	G	A	G	G	A	G	G	G	R	A	R	A	G	A	G	A	A	A	A	A	A	G	G	G	G	A	R	G	G	G	A	A	A	G	G	G	A	G	G
PsCam004812_3629_1687	A	G	G	G	A	G	A	A	A	G	G	A	A	G	A	G	G	G	G	G	G	G	A	A	A	A	A	G	G	G	G	A	G	A	A	G	A	G	G	G	G	G	A	A	G	G	G	A	A
PsCam004815_3632_1730	A	A	A	A	G	G	A	A	A	A	A	A	G	G	G	G	G	A	G	G	G	G	A	G	G	A	A	A	G	G	G	G	G	G	G	A	G	A	A	A	G	A	G	A	G	A	G	A	G
PsCam004820_3636_253	T	T	T	C	C	T	C	C	C	C	T	C	T	T	T	C	T	T	T	T	T	T	T	C	T	T	C	C	C	C	T	T	T	T	T	C	T	C	C	C	T	C	C	C	T	C	T	C	C
PsCam004846_3657_2471	G	G	A	A	G	G	A	G	G	G	G	A	A	G	G	A	A	A	G	G	A	G	G	G	A	G	A	A	A	A	G	A	G	G	A	G	G	G	G	G	A	A	A	A	G	A	G	A	A
PsCam004854_3665_2467	G	G	G	G	G	G	G	A	G	G	A	G	G	G	A	G	A	G	G	G	R	G	A	G	G	A	G	A	A	G	G	A	A	G	A	A	A	A	A	A	A	G	A	G	G	A	A	G	G
PsCam004871_3678_1782	C	C	T	T	T	T	T	C	C	C	C	T	T	C	T	C	C	T	C	T	C	C	T	T	T	C	T	C	T	T	T	C	T	T	C	T	T	C	C	C	T	T	C	T	T	T	C	T	T
PsCam004873_3679_87	G	G	T	T	G	T	T	G	G	G	G	T	T	G	T	T	G	G	G	G	G	G	G	G	G	T	T	G	T	T	G	G	G	G	G	T	T	G	G	G	G	T	G	G	G	G	T	T	G
PsCam004882_3688_1741	G	G	T	T	G	G	G	T	T	T	G	G	T	G	T	G	G	T	G	T	G	T	G	T	G	T	T	T	T	T	T	T	G	G	T	T	G	T	T	T	G	G	T	G	T	G	G	G	G
PsCam004888_3694_2637	T	C	C	T	C	T	C	C	T	C	T	C	C	T	T	T	C	C	C	C	C	T	T	T	C	T	T	C	C	T	C	C	C	T	C	C	T	T	C	T	T	C	T	C	T	T	T	C	C
PsCam004891_3697_1292	C	C	C	C	T	T	C	C	C	C	C	C	C	T	T	T	T	T	T	T	T	T	T	T	T	T	C	C	T	T	T	T	T	T	T	C	C	C	C	C	T	C	T	C	C	C	T	C	T
PsCam004903_3709_2211	T	T	T	T	G	G	T	G	G	T	T	G	T	T	G	T	T	T	K	G	K	G	T	G	T	G	G	G	G	G	G	T	T	T	T	G	G	T	T	T	G	G	G	T	T	T	G	T	T
PsCam004966_3760_49	C	A	C	A	C	C	A	C	A	A	A	A	A	C	A	A	A	A	C	C	A	A	A	A	A	C	C	A	C	C	A	A	C	C	A	C	C	A	A	A	C	A	A	C	C	C	C	C	C
PsCam004967_3761_1045	T	T	T	C	C	C	C	C	T	T	C	T	T	T	T	T	C	C	C	T	Y	T	C	T	T	T	T	C	C	T	T	C	C	T	C	C	C	C	C	C	T	T	C	T	C	C	T	T	T
PsCam004974_3767_1134	C	C	C	A	C	C	A	A	C	A	A	A	A	A	C	A	C	A	A	A	A	C	C	A	C	A	C	A	C	C	C	A	C	A	A	C	A	A	A	A	C	A	A	C	C	C	C	C	C
PsCam004991_3782_3995	G	A	A	A	G	A	A	A	A	A	A	A	A	G	G	G	G	G	G	G	G	G	G	G	G	G	A	A	G	A	G	G	G	G	G	A	A	A	A	A	G	A	A	A	G	A	G	A	G
PsCam005013_3802_222	A	C	A	A	A	A	A	A	A	A	C	A	A	C	C	C	C	C	A	C	C	C	M	C	C	C	A	A	C	A	C	C	A	C	C	A	A	A	A	A	A	C	C	A	A	A	A	A	C
PsCam005029_3814_1177	A	A	A	A	G	A	A	A	G	A	A	A	A	A	A	G	G	A	G	A	G	A	G	G	A	G	G	G	G	A	A	G	A	G	G	A	A	A	A	A	A	G	G	G	G	A	G	A	A
PsCam005065_3842_1108	C	C	T	T	C	C	T	C	C	C	C	T	T	C	C	T	T	T	C	C	T	C	C	C	T	C	T	T	T	T	C	T	T	C	T	C	C	C	C	C	T	T	T	T	C	T	C	T	T
PsCam005069_3845_497	G	A	A	A	G	G	A	G	A	A	A	A	A	G	A	A	A	A	A	G	A	A	A	A	A	G	G	G	G	G	A	A	G	A	A	G	G	G	G	G	G	A	A	G	G	G	G	G	A
PsCam005071_3847_951	G	T	T	G	G	T	T	T	G	T	T	G	G	T	G	T	T	T	T	T	T	G	G	G	T	G	G	T	T	G	T	G	T	T	G	T	G	T	T	T	G	T	G	G	G	T	G	G	T
PsCam005083_3856_213	A	A	G	G	G	A	A	A	G	A	A	G	G	A	G	A	A	A	G	A	A	A	G	A	G	A	A	A	G	A	G	A	A	A	A	A	A	A	A	A	G	A	G	A	G	A	G	G	G
PsCam005085_3858_818	G	G	A	G	A	A	G	A	A	A	G	A	G	A	G	G	G	G	A	G	G	G	G	G	G	G	A	A	G	A	G	G	A	G	G	A	A	G	G	G	A	G	A	A	A	A	G	A	G
PsCam005096_3868_1247	C	T	C	T	C	T	T	T	C	T	T	C	C	C	T	C	T	T	T	C	T	T	C	T	T	T	T	T	C	C	C	T	T	Y	T	T	T	T	T	T	T	T	C	T	C	T	C	C	C
PsCam005124_3883_493	T	C	C	C	T	C	T	T	T	C	C	T	T	C	T	C	C	T	C	C	C	C	T	C	T	T	T	C	C	C	C	T	C	T	T	C	T	C	C	C	C	C	T	T	T	T	C	T	T
PsCam005127_3886_1505	T	C	C	T	C	C	C	T	C	T	C	C	C	T	C	Y	T	C	C	T	T	T	C	C	T	C	C	C	C	T	T	T	C	C	T	C	C	T	T	T	T	C	C	T	T	T	C	C	Y
PsCam005142_3898_669	A	C	A	A	A	A	A	A	C	A	A	A	A	A	A	C	C	A	A	A	C	C	C	C	A	C	C	C	C	C	C	A	A	A	A	A	A	A	A	A	A	A	C	A	C	A	A	A	C
PsCam005148_3902_556	T	T	G	G	G	G	G	T	T	T	T	G	G	T	G	G	T	T	T	G	G	T	G	G	G	G	G	T	G	G	G	T	G	G	T	G	G	T	T	T	T	T	T	G	G	G	T	G	G
PsCam005167_3917_1101	C	T	T	C	T	C	C	T	C	C	C	C	C	T	C	T	C	T	C	C	C	T	T	C	C	C	C	T	C	C	T	T	T	T	T	C	C	T	T	T	C	T	C	T	C	C	C	C	T
PsCam005178_3925_515	C	C	T	T	T	C	C	T	C	C	T	T	T	T	T	C	T	C	T	T	C	T	C	C	T	C	T	C	T	T	T	C	C	C	C	C	T	T	T	T	C	T	C	C	C	C	T	C	T
PsCam005216_3950_1639	G	A	A	G	G	G	A	A	A	A	A	A	A	A	G	G	A	A	A	A	A	G	G	G	A	G	G	G	A	G	A	G	G	G	G	A	A	G	A	G	G	A	G	A	G	A	G	A	A
PsCam005224_3956_160	C	T	T	T	C	T	C	C	C	T	T	C	C	T	C	T	T	T	T	T	T	T	C	C	C	C	C	T	T	T	T	C	T	C	C	T	C	T	T	T	T	T	C	C	T	T	T	C	C
PsCam005241_3971_539	T	C	C	T	C	C	C	C	T	C	C	T	T	C	T	C	C	C	C	C	C	T	T	T	C	T	T	T	C	T	C	T	C	T	T	C	T	C	C	C	T	C	T	T	T	C	T	T	C
PsCam005290_4012_1343	G	G	A	A	A	A	A	G	G	A	G	A	A	G	G	G	G	A	G	A	G	G	A	A	A	G	A	G	A	A	A	G	A	G	G	A	A	A	G	A	A	A	G	A	A	A	G	A	A
PsCam005313_4031_1148	A	G	G	G	G	G	A	A	G	G	A	A	A	A	G	A	A	A	A	A	A	A	A	G	A	G	G	G	A	A	A	G	A	A	G	A	G	A	A	A	G	G	A	A	A	G	G	A	A
PsCam005315_4032_1360	A	M	A	A	A	C	A	A	A	A	A	C	A	A	C	C	C	A	A	M	C	A	C	A	A	A	C	A	A	C	C	C	A	A	C	C	C	C	A	A	C	A	C	A	C	C	C	A	C
PsCam005321_4037_1307	G	G	G	G	G	G	G	G	G	G	A	G	G	G	A	G	G	G	G	G	G	A	A	A	G	A	G	A	A	A	G	G	A	G	G	A	A	A	A	A	A	G	G	G	G	A	A	G	G
PsCam005334_4047_570	T	T	T	T	G	T	T	T	T	T	T	T	T	G	G	G	G	G	G	G	G	G	G	G	G	G	T	T	G	T	G	G	G	G	G	T	T	T	T	T	G	T	T	T	G	T	G	T	G
PsCam005343_4052_245	A	A	G	G	A	A	A	G	G	A	A	A	A	A	G	G	A	G	A	G	A	G	A	A	A	G	G	G	G	A	G	G	A	G	G	A	G	G	G	G	A	A	G	G	A	A	A	G	G
PsCam005367_4070_2246	T	T	G	G	G	G	G	T	T	T	T	G	G	T	G	T	T	G	G	G	G	T	G	G	G	G	G	T	G	G	G	T	G	G	T	G	G	T	T	T	G	T	G	G	G	G	T	G	G
PsCam005370_4073_599	G	G	G	A	A	A	G	G	G	G	A	G	G	G	G	G	A	A	A	G	G	G	G	A	A	A	G	A	G	A	A	A	G	G	A	G	G	G	G	G	A	A	A	A	G	G	A	G	A
PsCam005371_4074_334	T	T	T	G	T	T	G	G	T	G	G	G	G	G	T	T	T	G	G	G	G	T	T	G	T	G	T	G	T	T	T	G	T	G	G	T	G	G	G	G	T	G	G	T	T	T	T	T	T
PsCam005388_4085_534	G	A	G	G	A	A	A	A	A	G	A	G	G	A	G	A	A	A	G	A	A	A	G	A	G	A	A	A	G	A	G	A	A	A	A	G	A	A	A	A	A	A	G	A	G	A	G	G	G
PsCam005403_4093_994	G	G	G	A	G	A	G	A	A	G	G	G	G	G	A	A	A	A	G	A	A	A	G	A	G	A	A	A	A	A	A	A	G	A	A	G	G	A	A	A	A	G	G	A	G	G	G	A	A
PsCam005449_4124_760	C	C	C	C	T	T	T	T	T	C	C	C	C	C	C	T	C	T	C	C	C	C	T	C	T	T	C	C	T	T	T	C	C	T	C	T	T	T	T	T	C	T	T	C	C	C	C	C	C
PsCam005452_4126_803	G	G	G	A	G	A	G	A	A	G	G	G	G	G	A	A	A	A	G	A	A	A	G	A	G	A	A	A	A	A	A	A	G	A	A	G	G	A	A	A	A	G	G	A	G	G	G	A	A
PsCam005459_4130_83	A	A	A	C	A	C	A	C	C	A	A	A	A	A	C	C	C	C	A	C	C	C	A	C	A	C	C	C	C	C	C	C	A	C	C	A	A	C	C	C	C	C	A	C	A	A	A	C	C
PsCam005487_4151_529	G	A	A	G	G	G	A	G	G	A	A	A	A	A	G	A	A	A	A	G	G	A	A	A	A	G	G	G	G	G	A	A	G	A	A	G	A	A	A	A	G	A	A	G	G	A	G	G	A
PsCam005527_4176_571	G	G	G	A	A	A	G	A	G	G	A	G	G	G	G	A	A	G	A	G	G	G	G	A	G	G	G	G	G	G	A	A	G	G	A	G	G	G	G	G	A	A	A	A	G	G	A	G	G
PsCam005530_4178_793	G	G	G	A	G	A	G	G	A	G	A	G	G	A	A	A	A	A	G	A	A	A	G	A	G	A	A	G	G	G	G	G	G	G	G	G	A	A	A	A	A	G	G	A	G	A	A	A	G
PsCam005540_4184_223	T	T	T	G	G	G	T	T	G	T	T	T	T	T	G	T	T	T	T	T	T	G	T	G	T	G	G	G	T	T	T	T	T	T	T	T	G	T	T	T	G	G	T	T	T	G	G	T	T
PsCam005624_4245_1053	G	G	A	A	G	G	A	G	G	G	G	A	A	G	G	A	A	A	A	A	A	G	G	G	A	G	A	A	A	A	G	A	A	G	A	G	G	G	G	G	A	A	A	A	G	A	G	A	A
PsCam005633_4251_779	C	T	T	C	C	T	T	T	C	T	T	C	T	T	C	C	T	T	T	T	T	C	C	C	T	C	C	C	T	C	T	C	T	C	C	T	T	C	T	C	C	T	C	T	C	T	C	T	T
PsCam005637_4255_248	T	C	C	C	T	T	C	T	C	C	C	C	C	T	C	C	C	C	C	T	C	C	C	C	C	T	T	T	T	T	C	C	T	C	C	T	T	T	T	T	T	C	C	T	T	T	T	T	C
PsCam005641_4258_827	A	A	A	A	C	C	C	C	C	C	A	C	C	C	A	C	A	C	C	C	A	C	C	C	A	A	C	A	A	C	A	C	A	A	C	A	A	C	C	C	A	M	C	C	C	A	C	A	A
PsCam005651_4264_148	A	R	A	A	A	G	A	A	A	A	A	G	A	A	G	G	G	A	A	R	G	A	G	A	A	A	G	A	A	G	G	G	A	A	G	G	G	G	A	A	G	A	G	A	G	G	G	A	G
PsCam005676_4278_1787	T	T	G	T	G	G	T	G	G	G	T	G	T	G	T	T	T	T	G	T	T	T	T	T	T	T	G	G	T	G	T	T	G	T	T	G	G	T	T	T	G	T	G	G	G	G	T	G	T
PsCam005718_4303_1617	C	C	C	C	T	C	C	C	C	C	C	C	C	T	T	T	T	T	T	T	T	T	T	T	T	T	C	C	T	C	T	T	T	T	T	C	C	C	C	C	T	C	C	C	T	C	T	C	T
PsCam005728_4308_538	A	A	G	G	G	G	G	A	A	A	A	G	G	A	G	A	A	A	A	G	A	A	G	G	G	A	G	A	G	G	G	A	G	G	A	G	G	A	A	A	G	G	A	G	G	G	A	G	G
PsCam005789_4353_36	T	C	T	T	T	T	T	C	C	C	T	T	C	T	T	T	C	T	C	T	T	T	T	C	T	Y	C	C	C	T	T	C	C	T	C	C	T	T	T	T	T	C	C	C	T	T	C	T	T
PsCam005828_4379_677	G	G	G	T	G	T	G	T	T	G	T	T	G	G	T	T	T	T	G	T	T	T	G	T	G	T	T	T	T	T	G	G	G	G	G	G	G	T	T	T	T	G	G	T	G	T	T	T	G
PsCam005834_4382_552	C	C	C	T	C	T	C	C	T	C	C	C	C	C	T	T	T	T	C	T	T	T	C	T	C	T	T	T	T	T	T	T	T	T	T	C	T	T	T	T	T	T	T	T	C	C	C	T	T
PsCam005863_4402_874	G	A	G	A	A	A	A	A	G	G	A	G	A	G	A	G	A	G	A	G	G	G	A	A	G	A	G	G	A	A	G	G	A	G	G	G	A	A	A	A	G	G	G	A	A	G	A	G	A
PsCam005886_4414_630	T	C	C	T	T	T	C	C	C	C	C	T	C	C	T	T	C	C	C	C	C	T	T	T	C	T	T	T	C	T	C	T	C	T	T	C	C	T	C	T	T	C	T	C	T	C	T	C	C
PsCam005916_4430_274	A	A	C	C	A	A	C	A	A	A	A	C	C	A	A	C	C	C	A	A	C	A	A	A	C	A	C	C	C	C	A	C	C	A	C	A	A	A	A	A	C	C	C	C	A	C	A	C	C
PsCam005956_4458_1015	C	T	C	C	C	C	C	T	T	C	C	C	C	C	C	C	T	C	T	C	T	C	T	T	C	Y	T	T	T	C	C	T	T	C	T	T	C	C	C	C	C	T	T	T	T	C	T	C	C
PsCam005974_4471_372	A	A	A	G	A	A	A	A	A	G	G	G	G	G	A	A	A	G	G	G	G	A	A	G	A	G	G	G	A	A	G	G	A	G	G	A	G	G	G	G	A	G	G	A	A	A	G	A	A
PsCam006060_4526_336	T	G	T	T	T	T	T	T	T	T	G	T	G	G	G	G	G	G	T	G	G	G	K	G	G	G	T	T	G	T	G	G	T	G	G	T	T	T	T	T	T	G	G	T	T	T	G	T	G
PsCam006168_4602_348	C	C	C	T	T	C	T	T	T	C	T	T	T	C	T	C	C	C	C	T	C	C	T	C	C	C	T	T	T	C	T	T	C	C	T	C	C	C	T	C	C	C	T	T	C	C	T	C	C
PsCam006393_4763_289	G	G	G	G	A	G	G	G	A	G	G	G	G	G	G	A	A	G	A	G	A	G	A	A	G	A	A	A	A	G	G	A	G	A	A	G	G	G	G	G	G	A	A	A	A	G	A	G	G
PsCam006445_4800_1399	T	T	C	C	T	T	T	C	C	T	T	T	T	T	C	C	T	C	T	C	T	C	T	T	T	C	C	C	C	T	C	C	T	C	C	T	C	C	C	C	T	T	C	C	T	T	T	C	C
PsCam006616_4906_1073	T	T	T	C	C	C	T	C	T	T	C	T	T	T	T	C	C	C	C	T	Y	T	C	T	T	T	T	C	T	T	T	C	C	T	C	C	C	C	C	C	T	T	C	T	C	C	T	T	T
PsCam006627_4915_475	A	A	A	G	G	A	G	G	G	A	A	G	G	A	A	G	A	A	A	A	A	A	A	G	A	A	G	G	G	G	A	G	A	A	G	G	A	G	G	G	A	G	G	G	A	G	A	G	G
PsCam006637_4924_221	G	G	G	A	G	A	G	G	A	G	A	G	G	A	A	A	A	A	G	A	A	A	G	G	G	A	A	G	G	G	G	G	G	G	G	G	A	A	A	A	A	G	G	A	G	A	A	A	G
PsCam006639_4926_49	A	A	C	C	C	C	C	A	A	A	A	C	C	A	C	A	A	C	A	C	A	A	C	C	C	A	C	A	C	C	C	A	C	C	A	C	C	A	A	A	C	C	A	C	C	C	A	C	C
PsCam006651_4936_145	C	C	C	T	C	T	C	T	T	C	C	C	C	C	T	T	T	T	C	T	T	T	C	T	C	T	T	T	T	T	T	T	C	C	T	C	C	T	T	T	T	C	C	T	C	T	C	T	T
PsCam006682_4962_1104	T	C	T	T	C	T	T	T	C	T	T	T	T	T	T	C	C	T	T	T	C	C	C	C	T	C	C	C	C	T	C	T	T	T	T	T	T	T	T	T	T	T	C	T	C	T	T	T	C
PsCam006684_4964_1427	G	A	A	G	A	G	A	G	A	A	A	G	G	A	G	G	A	A	A	A	A	A	A	G	A	A	G	G	G	G	A	A	A	A	A	G	G	A	A	A	A	G	G	A	A	A	G	G	A
PsCam006704_4982_1243	T	T	T	T	C	T	C	C	T	T	T	C	C	T	T	C	T	C	T	T	C	T	T	T	T	T	C	C	C	C	T	C	T	T	C	C	T	T	T	T	T	C	C	C	T	C	T	C	C
PsCam006722_4996_2667	G	R	G	G	G	A	G	A	G	G	G	A	G	G	A	A	A	G	G	G	A	G	A	G	G	G	A	G	G	A	A	A	G	G	A	A	A	G	G	G	A	G	A	G	A	A	A	G	A
PsCam006724_4998_3119	A	G	G	G	A	A	A	A	A	G	G	G	G	G	G	A	G	A	G	G	G	G	A	G	A	A	G	G	A	A	A	G	G	A	G	A	A	A	A	A	G	A	A	G	G	G	G	G	G
PsCam006730_5002_1882	C	T	T	T	C	T	C	T	T	T	T	T	C	C	C	Y	C	C	C	C	C	C	C	C	C	C	T	T	C	T	C	C	C	C	C	T	T	T	T	T	C	T	T	T	C	T	C	T	C
PsCam006739_5011_2789	T	T	T	G	T	T	T	T	T	G	G	G	G	G	T	T	T	G	G	G	G	T	T	G	T	G	G	G	T	T	G	T	T	G	T	T	G	G	G	G	T	G	G	T	T	T	G	T	T
PsCam006741_5013_603	G	A	G	G	G	G	G	G	A	A	A	G	G	G	G	G	A	A	A	G	A	A	G	G	G	G	G	A	G	G	A	A	G	G	A	G	G	G	G	G	A	G	A	G	G	G	A	G	G
PsCam006753_5025_1633	G	R	G	G	G	G	G	A	G	G	G	A	G	A	A	A	A	G	G	G	A	G	A	G	G	G	A	G	G	A	A	A	G	G	A	A	A	G	G	G	A	G	A	G	A	A	A	G	A
PsCam006773_5043_1689	T	C	T	T	T	T	T	T	T	T	C	T	C	C	C	C	C	C	T	C	C	C	Y	C	C	C	T	T	C	T	C	C	T	C	C	T	T	T	T	T	T	C	C	T	T	T	C	T	C
PsCam006780_5049_356	C	T	T	C	T	T	T	C	T	C	T	T	T	C	T	Y	C	T	T	C	C	C	T	T	C	T	T	T	T	C	C	C	T	T	C	T	T	C	C	C	C	T	T	C	C	C	T	T	C
PsCam006787_5055_165	Y	C	T	C	T	C	C	C	T	T	T	T	T	C	Y	T	C	C	C	C	C	C	T	C	T	C	T	C	T	T	C	C	T	T	C	C	C	C	C	C	C	C	T	C	T	C	T	T	T
PsCam006807_5067_382	T	C	T	C	T	C	C	C	T	T	T	T	T	C	T	T	C	T	T	T	C	T	T	C	T	C	T	C	T	T	T	C	T	T	C	T	C	C	C	C	C	C	T	T	T	T	T	C	T
PsCam006837_5092_466	T	T	C	T	C	C	T	C	T	T	T	C	T	C	T	T	T	T	C	T	T	T	T	T	T	T	C	C	C	C	T	T	C	T	T	C	C	T	T	T	C	T	T	C	C	C	T	C	C
PsCam006840_5094_497	C	T	T	C	T	C	T	T	C	T	C	T	T	C	C	C	T	T	T	T	T	C	C	C	T	C	C	C	T	C	T	T	T	C	T	T	C	C	T	C	C	T	C	T	C	C	C	T	T
PsCam006848_5098_1022	C	C	C	T	C	T	C	T	T	C	C	C	C	C	T	T	T	T	C	T	T	T	C	T	C	T	T	T	T	T	T	T	T	T	T	C	T	T	T	T	T	T	T	T	C	C	C	T	T
PsCam006855_5103_1380	T	T	C	C	C	C	C	T	T	T	T	C	C	T	C	C	T	C	C	C	C	T	C	C	C	C	C	T	C	C	C	T	C	C	T	C	C	T	T	T	T	T	C	C	C	C	T	C	C
PsCam006867_5111_92	C	C	C	C	C	C	C	T	T	C	T	C	C	C	T	C	T	C	C	C	Y	C	T	C	C	T	C	T	T	C	C	T	T	C	T	T	T	T	T	T	T	C	T	C	C	T	T	C	C
PsCam006871_5115_360	G	A	G	A	G	A	A	A	G	A	A	G	G	A	G	A	A	G	A	A	A	A	G	A	G	G	G	A	A	G	G	G	A	A	G	A	G	A	A	A	A	A	G	G	G	A	G	A	G
PsCam006879_5121_1819	T	C	T	C	C	C	T	T	C	C	T	C	T	T	C	T	T	T	T	C	T	T	T	C	T	C	C	C	T	T	T	C	T	T	C	C	Y	T	T	T	C	C	C	T	T	C	C	T	T
PsCam006884_5125_2126	A	A	A	A	A	A	G	A	A	A	A	G	G	A	G	A	G	A	G	G	G	A	A	A	G	G	G	A	G	G	A	A	A	A	A	G	G	A	A	A	G	A	G	A	A	G	G	G	A
PsCam006885_5126_3159	C	C	T	T	T	T	T	C	C	C	C	T	T	C	T	C	C	C	C	T	C	C	T	T	T	C	T	C	T	T	T	C	T	T	C	T	T	C	C	C	T	T	C	T	T	T	C	T	T
PsCam006895_5134_1282	C	C	C	T	T	C	T	T	T	C	C	T	T	C	C	T	C	C	C	C	C	C	C	T	C	C	T	T	T	T	C	C	C	C	C	T	C	T	T	T	C	T	T	T	C	T	C	T	T
PsCam006904_5140_293	A	A	G	G	G	A	A	G	A	A	A	G	G	A	G	A	G	A	G	R	A	G	A	A	G	A	G	A	G	G	G	A	A	A	A	A	G	G	G	G	A	G	A	A	A	A	G	A	G
PsCam006905_5141_709	T	G	G	T	T	T	G	G	G	G	G	T	G	G	T	T	G	G	G	G	G	T	T	T	G	T	T	T	G	T	G	T	G	T	T	G	G	T	G	T	T	G	T	G	T	G	T	G	G
PsCam006935_5160_251	G	G	G	G	A	G	G	A	A	G	G	A	A	G	A	G	G	A	G	G	G	G	A	G	A	A	A	G	G	A	A	A	G	G	A	G	A	G	G	G	G	G	A	A	A	G	A	G	A
PsCam006936_5161_789	C	C	T	T	T	C	C	T	C	T	T	C	T	C	T	C	C	T	C	T	C	T	C	T	C	T	T	C	T	T	T	T	C	C	T	C	Y	T	T	T	C	T	T	C	T	C	C	C	C
PsCam006944_5167_430	C	C	C	C	C	C	C	C	C	C	C	C	C	C	T	T	T	T	C	T	T	T	C	C	C	T	T	T	C	C	T	C	C	T	C	C	C	C	C	C	T	T	T	T	C	C	C	T	T
PsCam006946_5168_340	C	C	C	C	C	C	C	C	C	C	T	C	C	C	T	T	C	C	C	C	C	T	T	C	C	T	C	T	T	T	C	C	T	C	C	T	T	T	T	T	T	C	C	C	C	T	T	C	C
PsCam006989_5199_923	T	C	C	T	C	T	T	T	C	C	C	T	T	C	T	T	C	C	C	C	C	C	C	Y	C	C	T	T	T	T	C	C	C	C	C	T	T	C	C	C	C	T	T	C	C	T	T	T	C
PsCam007001_5209_617	G	A	G	A	G	G	A	G	A	A	A	G	A	G	A	A	A	G	G	A	A	A	A	A	A	A	G	G	G	G	A	A	G	A	A	G	G	A	A	A	G	A	A	G	G	G	A	G	G
PsCam007002_5210_613	A	A	G	G	G	G	G	A	G	A	A	A	A	G	A	G	G	G	A	A	G	G	A	G	A	A	A	G	A	G	A	G	G	G	G	A	G	G	G	G	G	G	A	G	A	G	A	A	A
PsCam007011_5216_385	T	T	T	T	C	T	T	T	T	T	T	T	T	C	C	C	C	C	C	C	C	C	C	C	C	C	T	T	C	T	C	C	C	C	C	T	T	T	T	T	C	T	T	T	C	T	C	T	C
PsCam007018_5220_1401	A	A	G	G	A	A	A	G	G	A	A	A	G	A	G	A	A	G	A	G	A	G	A	A	A	G	G	G	G	G	G	G	A	A	G	A	A	G	G	G	A	A	G	A	A	A	A	G	A
PsCam007040_5233_488	C	T	C	C	T	C	C	C	T	C	C	C	C	C	C	T	T	C	C	C	T	C	T	T	C	T	T	T	T	C	C	C	C	C	C	C	C	C	C	C	C	T	T	C	T	C	C	C	C
PsCam007058_5246_301	T	T	T	T	C	T	T	T	T	T	T	T	T	C	C	C	C	C	C	C	C	C	C	C	C	C	T	T	C	T	C	C	C	C	C	T	T	T	T	T	C	T	T	T	C	T	C	T	C
PsCam007073_5258_578	C	C	T	T	T	T	T	C	C	C	C	T	T	C	T	T	C	T	T	T	T	C	T	T	T	T	T	C	T	T	T	C	T	T	C	T	T	C	C	C	C	C	T	T	T	T	C	T	T
PsCam007081_5263_755	G	G	A	A	A	G	G	A	G	G	G	A	A	G	A	A	A	G	A	R	G	G	G	G	A	G	A	G	G	A	G	G	R	G	G	G	A	A	A	A	G	A	G	G	G	G	A	G	A
PsCam007086_5268_442	A	A	A	G	G	A	G	G	G	A	A	G	G	A	A	G	A	A	A	A	A	A	A	G	A	A	G	G	G	G	A	G	A	A	G	G	A	G	G	G	A	G	G	G	A	G	A	G	G
PsCam007105_5280_2303	G	G	G	A	A	G	A	A	A	A	G	A	G	G	G	A	G	G	G	G	G	G	G	A	G	G	A	A	A	A	G	G	G	G	G	A	G	A	A	A	G	A	A	A	G	A	G	A	A
PsCam007123_5295_816	T	T	T	C	C	C	C	C	T	T	C	T	T	T	T	T	C	C	C	T	Y	T	C	T	T	T	T	C	C	T	T	C	C	T	C	C	C	C	C	C	T	T	C	T	C	C	T	T	T
PsCam007124_5296_5084	A	A	G	G	G	G	G	A	A	A	A	G	G	A	G	G	A	G	G	G	G	A	G	G	G	G	G	A	G	G	G	A	G	G	A	G	G	A	A	A	A	A	G	G	G	G	A	G	G
PsCam007131_5300_267	A	G	A	A	A	G	G	G	A	G	G	A	A	G	A	G	G	G	G	G	G	A	A	A	G	A	A	G	G	A	G	A	G	G	A	G	A	G	G	G	A	G	A	A	A	G	A	A	G
PsCam007142_5307_1114	G	A	G	A	A	A	A	G	A	A	R	A	A	G	G	G	A	A	A	A	A	G	G	A	A	G	A	G	G	G	A	A	G	A	A	A	G	G	G	G	G	A	A	A	A	G	G	A	A
PsCam007155_5315_2443	T	G	T	T	T	T	T	G	G	G	T	T	T	T	T	T	G	T	G	T	G	T	G	G	T	K	G	G	G	T	T	G	G	T	G	G	T	T	T	T	T	G	G	G	G	T	G	T	T
PsCam007216_5347_1764	G	G	A	A	A	A	A	G	G	G	G	A	A	G	G	G	G	A	G	A	G	G	A	A	A	G	A	G	A	A	A	G	A	G	G	A	A	G	G	G	A	A	G	A	A	A	G	A	A
PsCam007248_5366_1613	T	T	T	C	C	T	C	C	C	T	C	C	T	T	T	C	T	T	T	T	T	T	T	C	T	T	C	C	C	C	T	T	T	T	T	C	T	C	C	C	T	C	C	C	T	C	T	C	C
PsCam007272_5375_48	G	A	G	A	G	G	A	G	A	A	A	G	G	G	A	A	A	G	G	G	A	A	A	A	A	G	G	G	G	G	G	A	G	G	A	G	G	A	A	A	G	A	G	G	G	G	A	G	G
PsCam007274_5376_78	C	T	C	C	T	C	C	C	T	C	C	C	C	C	C	T	T	C	C	C	T	C	T	T	C	T	T	T	T	C	C	C	C	C	C	C	C	C	C	C	C	T	T	C	T	C	C	C	C
PsCam007377_5435_2553	T	T	T	C	T	C	T	C	C	C	T	C	T	T	T	Y	T	T	T	T	T	T	T	T	T	T	C	C	C	C	T	T	T	T	T	C	C	C	C	C	T	C	C	C	T	C	T	C	T
PsCam007410_5455_387	A	G	A	A	A	A	A	G	G	G	A	A	A	A	A	A	G	A	G	A	G	A	A	G	A	R	G	G	R	A	A	G	G	A	G	G	A	A	A	A	A	G	G	G	G	A	G	A	A
PsCam007422_5462_236	G	G	G	T	G	G	G	G	G	T	T	T	T	T	G	G	G	T	T	T	T	G	G	T	G	T	T	T	G	G	T	T	G	T	T	G	T	T	T	T	G	T	T	G	G	G	T	G	G
PsCam007491_5498_398	T	T	C	C	T	C	C	T	T	T	T	C	C	T	C	C	T	T	T	T	T	T	T	T	T	C	C	T	C	C	T	T	T	T	T	C	C	T	T	T	T	C	T	T	T	T	C	C	T
PsCam007588_5550_388	T	T	T	T	C	T	T	T	C	T	T	T	C	T	T	C	C	T	C	T	C	T	C	C	T	C	T	C	C	T	T	C	C	C	C	T	T	T	T	T	T	C	C	C	C	T	C	T	T
PsCam007592_5552_351	G	G	G	G	G	G	G	G	G	G	A	G	G	G	A	G	G	G	G	G	G	A	A	A	G	A	G	A	A	A	G	G	A	G	G	A	A	A	A	A	A	G	G	G	G	A	A	G	G
PsCam007611_5558_472	C	C	C	T	T	C	T	T	T	T	C	T	C	C	C	T	C	C	C	C	C	C	C	T	C	C	T	T	T	T	C	C	C	C	C	T	C	T	T	T	C	T	T	T	C	T	C	T	T
PsCam007893_5709_63	C	C	C	A	C	A	A	A	A	A	C	A	C	C	C	C	C	C	C	C	C	C	C	A	C	C	A	A	A	A	C	C	C	C	C	A	A	A	A	A	C	A	A	A	C	A	C	A	A
PsCam007931_5726_475	T	T	T	T	C	T	C	C	C	T	T	C	C	T	C	T	T	C	T	T	T	T	C	T	C	C	C	T	T	C	T	C	T	T	C	T	C	T	T	T	T	T	C	C	C	T	T	T	C
PsCam008005_5764_511	T	G	G	G	G	G	G	T	G	G	K	G	G	T	T	T	G	G	G	G	G	T	T	G	G	T	G	T	T	T	G	G	T	G	G	G	T	T	T	T	T	G	G	G	G	T	T	G	G
PsCam008094_5813_428	T	C	T	T	C	T	T	T	C	T	T	T	T	T	T	C	C	T	T	T	C	T	C	C	T	C	C	C	T	T	T	T	T	T	T	T	T	T	T	T	T	C	C	T	C	T	T	T	C
PsCam008104_5815_322	A	G	G	A	A	A	G	G	G	G	G	A	G	G	A	A	G	G	G	G	G	A	A	A	G	A	A	A	G	A	G	A	G	A	A	G	G	A	G	A	A	G	A	G	A	G	A	G	G
PsCam008127_5823_294	T	T	T	C	T	C	T	C	C	T	T	T	T	T	C	C	C	C	T	C	C	C	T	C	T	C	C	C	C	C	C	C	T	C	C	T	T	C	C	C	C	T	T	C	T	T	T	C	C
PsCam008287_5891_108	C	C	T	C	T	T	C	T	C	C	C	T	C	T	C	C	C	C	T	C	C	C	C	C	C	C	T	T	C	T	C	C	T	C	C	T	T	C	C	C	T	C	C	T	T	T	C	T	T
PsCam008331_5911_76	A	A	A	A	A	A	A	G	A	A	A	G	G	G	A	G	A	G	G	G	A	A	A	A	A	A	G	A	A	G	G	G	A	A	G	A	A	G	G	G	A	R	G	G	G	A	G	A	A
PsCam008368_5928_355	T	T	C	C	C	C	C	T	T	T	T	C	C	T	C	T	T	T	T	C	T	T	C	C	C	T	C	T	C	C	C	T	C	C	T	C	C	T	T	T	C	C	T	C	C	C	T	C	C
PsCam008383_5930_198	A	A	A	G	A	G	A	G	G	A	A	A	A	A	G	G	G	G	A	G	G	G	A	G	A	G	G	G	G	G	G	G	A	G	G	A	A	G	G	G	G	G	A	G	A	A	A	G	G
PsCam008489_5972_279	T	T	G	G	G	G	G	T	T	T	T	G	G	T	G	T	T	T	T	G	G	T	G	G	G	G	G	T	G	G	G	T	G	G	T	G	G	T	T	T	G	T	T	G	G	G	T	G	G
PsCam008576_6009_710	T	T	T	T	T	T	T	G	T	T	G	T	T	T	G	T	G	K	T	T	K	T	G	T	T	G	T	G	T	T	T	G	G	G	G	G	G	G	G	G	G	T	G	T	T	G	T	T	T
PsCam008657_6040_214	A	G	A	G	A	G	G	G	A	G	G	A	A	G	G	A	G	A	A	A	G	G	A	G	G	G	A	G	A	A	A	G	A	A	G	A	G	G	G	G	G	G	A	A	A	G	A	A	A
PsCam009088_6197_102	G	A	A	G	G	A	A	A	A	A	A	G	A	A	G	G	A	A	A	A	A	G	G	G	A	G	G	G	A	G	A	G	A	G	G	A	A	G	A	G	G	A	G	A	G	A	G	A	A
PsCam009353_6283_85	A	G	A	A	G	A	A	A	G	A	A	A	A	A	A	G	G	A	A	A	G	A	G	G	A	G	G	G	A	A	A	A	A	A	A	A	A	A	A	A	A	G	G	A	G	A	A	A	A
PsCam009497_6326_813	A	G	G	G	G	G	A	A	G	G	A	A	A	A	G	A	A	A	A	A	A	A	A	G	A	G	G	G	A	A	A	G	A	A	G	A	G	A	A	A	G	G	A	A	A	G	G	A	A
PsCam009507_6334_2353	T	G	T	G	G	G	G	G	T	T	G	T	G	G	G	T	G	T	G	T	T	T	G	T	G	G	T	T	G	T	T	T	G	T	T	T	G	G	G	G	G	T	T	G	G	T	G	T	G
PsCam009508_6335_550	T	T	T	C	T	C	T	C	C	T	T	T	T	T	C	C	C	C	T	C	C	C	T	C	T	C	C	C	C	C	C	C	C	C	C	T	C	C	C	C	C	C	T	C	T	T	T	C	C
PsCam009518_6344_972	G	G	G	A	A	G	A	A	A	A	G	A	G	G	G	A	G	G	G	G	G	G	G	A	G	G	A	A	A	A	G	G	G	G	G	A	G	A	A	A	G	A	A	A	G	A	G	A	A
PsCam009535_6358_942	C	T	T	C	T	C	T	C	T	T	T	C	C	T	C	C	T	T	T	T	T	T	T	C	T	C	C	C	C	C	T	T	T	T	T	C	C	T	T	T	T	C	T	T	T	T	C	C	T
PsCam009539_6360_721	A	A	A	G	A	G	A	G	G	A	G	G	A	A	G	G	G	G	A	G	G	G	A	G	A	G	G	G	G	G	A	A	A	A	A	A	A	G	G	G	G	A	A	G	A	G	G	G	A
PsCam009551_6367_104	G	G	T	T	T	T	T	G	G	G	G	T	T	G	T	T	G	T	T	T	T	G	T	T	T	T	T	G	T	T	T	G	T	T	G	T	T	G	G	G	G	G	T	T	T	T	G	T	T
PsCam009588_6392_306	T	G	T	G	G	G	G	G	T	T	G	T	G	K	G	T	G	G	G	T	T	T	G	T	G	G	T	T	G	T	T	T	G	T	T	T	G	G	G	G	G	T	T	T	G	T	G	T	G
PsCam009605_6407_1334	T	T	T	T	T	T	T	C	T	T	C	T	T	T	C	T	T	C	T	T	T	C	C	C	T	C	T	C	C	C	T	T	C	T	T	C	C	C	C	C	C	T	T	T	T	C	C	T	T
PsCam009616_6416_2012	C	T	C	C	C	C	C	C	T	C	C	C	C	C	C	T	T	C	C	C	T	T	T	T	C	T	T	T	T	C	T	C	C	C	C	C	C	C	C	C	C	C	T	C	T	C	C	C	T
PsCam009638_6434_591	C	T	T	C	C	C	T	T	T	T	T	C	T	T	C	C	T	T	T	T	T	C	C	C	T	C	C	C	T	C	T	C	T	C	C	T	T	C	T	C	C	T	C	T	C	T	C	T	T
PsCam009639_6435_1681	G	G	G	A	G	G	A	G	G	A	G	G	G	G	G	G	G	G	G	A	G	G	A	A	A	G	A	G	G	G	A	G	G	G	G	G	G	G	G	G	A	A	G	A	A	G	G	A	A
PsCam009642_6438_972	G	G	A	A	A	A	A	G	G	G	G	A	A	G	A	A	G	A	A	A	A	G	A	A	A	A	A	G	A	A	A	G	A	A	G	A	A	G	G	G	A	G	A	A	A	A	G	A	A
PsCam009661_6456_724	T	T	C	C	C	C	C	T	T	T	T	C	C	T	C	T	T	C	T	C	T	T	C	C	C	T	C	T	C	C	C	T	C	C	T	C	C	T	T	T	C	C	T	C	C	C	T	C	C
PsCam009725_6510_1063	G	A	A	A	G	A	A	A	A	A	A	A	A	A	G	G	G	G	G	G	G	G	G	G	G	G	A	A	G	A	G	G	G	G	G	A	A	A	A	A	G	A	A	A	G	A	G	A	G
PsCam009728_6513_1057	T	T	T	T	C	T	C	C	T	T	T	C	C	T	T	C	T	C	T	T	C	T	T	T	T	T	C	C	C	C	T	C	T	T	C	C	T	T	T	T	T	C	C	C	T	C	T	C	C
PsCam009740_6524_411	T	T	T	T	C	C	T	T	T	T	T	T	C	C	C	C	C	T	C	C	C	C	T	C	C	T	T	T	C	C	C	C	C	C	C	T	C	T	T	T	C	T	C	T	C	T	C	T	C
PsCam009766_6547_392	C	C	C	C	C	C	C	T	T	C	T	C	C	C	T	C	T	C	C	C	Y	T	T	T	C	T	C	T	T	C	C	C	T	C	C	T	T	T	T	T	T	C	T	C	C	T	T	C	C
PsCam009776_6553_4828	C	A	C	A	C	A	A	A	C	C	C	C	C	A	C	C	A	C	C	C	A	C	C	A	C	A	C	A	C	C	C	A	C	C	A	C	A	A	A	A	A	A	C	C	C	C	C	A	C
PsCam009817_6585_986	T	C	T	C	T	C	C	C	T	C	C	T	T	C	T	C	C	C	T	C	C	C	T	C	T	T	T	C	C	T	T	T	C	C	T	C	T	C	C	C	C	C	T	T	T	C	T	C	C
PsCam009818_6586_556	A	C	A	C	C	C	C	C	A	A	C	A	C	C	C	A	C	A	C	A	A	A	C	A	C	C	A	A	C	A	A	A	C	A	A	A	C	C	C	C	C	A	A	C	C	A	C	A	C
PsCam009833_6596_645	T	G	G	G	T	G	T	T	G	T	G	T	T	T	T	T	T	T	G	G	G	T	G	G	G	G	G	T	G	G	G	G	G	T	G	T	T	T	T	T	T	T	G	T	G	G	G	G	T
PsCam009876_6628_579	T	T	C	C	C	C	C	T	T	T	T	C	C	T	C	C	T	T	T	C	C	T	C	C	C	C	C	T	C	C	C	T	C	C	T	C	C	T	T	T	T	T	T	C	C	C	T	C	C
PsCam009906_6647_1363	C	C	C	C	C	C	C	A	A	C	A	C	C	C	A	C	A	C	C	C	M	C	A	C	C	A	C	A	A	C	C	A	A	C	A	A	A	A	A	A	A	C	A	C	C	A	A	C	C
PsCam009951_6677_545	A	A	A	A	G	A	G	G	G	A	A	G	G	A	G	A	A	G	A	A	A	A	G	A	G	G	G	A	A	G	A	G	A	A	G	A	G	A	A	A	A	A	G	G	G	A	A	A	G
PsCam009969_6690_2504	C	C	C	C	T	C	C	T	T	C	C	T	T	C	T	C	C	T	C	C	C	C	T	C	T	T	T	C	C	T	C	T	C	C	T	C	T	C	C	C	C	C	T	T	T	C	T	C	T
PsCam009985_6702_209	M	C	A	A	C	A	A	C	A	C	C	A	A	C	A	A	C	A	C	C	C	C	C	C	C	A	C	A	A	A	C	C	C	C	C	A	A	C	C	C	C	A	C	C	C	C	A	A	C
PsCam010039_6742_453	C	C	C	T	T	T	C	C	C	C	T	C	C	C	C	C	T	C	T	C	C	C	C	T	T	T	C	T	C	T	T	T	C	C	T	C	C	C	C	C	T	T	T	T	C	C	T	C	T
PsCam010055_6754_313	T	T	C	C	C	T	C	C	T	T	C	C	C	T	C	T	C	T	C	C	T	C	T	C	C	C	C	T	C	C	C	T	T	T	T	T	C	C	C	C	T	C	T	T	T	T	T	T	C
PsCam010223_6875_292	T	T	C	C	T	T	C	T	T	T	T	C	C	T	T	C	C	C	T	T	C	T	T	T	C	T	C	C	C	C	T	C	C	T	C	T	T	T	T	T	C	C	C	C	T	C	T	C	C
PsCam010254_6898_523	T	C	T	C	T	C	C	C	T	C	C	T	T	C	T	C	C	C	C	C	C	T	T	C	C	T	T	C	C	T	T	T	C	C	T	C	T	C	C	C	T	C	T	T	T	C	T	T	C
PsCam010346_6961_643	G	G	A	A	A	A	A	G	G	G	G	A	A	G	A	A	G	A	A	A	A	G	A	A	A	A	A	G	A	A	A	G	A	A	G	A	A	G	G	G	A	G	A	A	A	A	G	A	A
PsCam010377_6978_116	A	A	A	A	C	C	A	A	C	A	A	C	A	A	C	A	A	A	M	C	M	C	A	C	A	C	C	C	C	C	C	A	A	A	A	C	M	A	A	A	C	C	C	A	A	A	C	A	A
PsCam010400_6992_207	G	G	G	G	T	T	T	T	T	T	G	T	T	T	G	T	G	T	T	T	G	T	T	T	G	G	T	G	G	T	G	T	G	G	T	G	G	T	T	T	G	K	T	T	T	G	T	G	G
PsCam010401_6993_229	C	T	T	C	T	C	C	C	T	T	T	C	C	T	C	C	T	T	T	T	T	T	T	C	T	T	C	C	C	C	T	T	T	T	T	C	C	T	T	T	T	C	C	T	T	C	C	C	T
PsCam010470_7041_259	C	C	T	T	T	T	T	C	C	C	C	T	T	T	T	T	C	T	T	T	C	C	T	T	T	T	T	C	T	T	C	C	T	T	C	T	T	T	T	T	C	T	T	T	T	T	C	T	T
PsCam010516_7068_109	G	A	A	A	G	A	G	G	G	A	A	G	G	A	G	A	A	G	A	A	A	A	G	A	G	G	G	A	A	A	A	G	A	G	G	A	G	A	A	A	A	A	G	G	G	G	A	G	G
PsCam010526_7076_441	G	T	T	G	T	T	T	T	G	T	T	G	G	T	G	T	T	T	T	T	T	G	G	G	T	G	G	G	T	G	T	G	T	G	G	T	G	T	T	T	G	T	G	G	G	T	G	G	T
PsCam010582_7112_351	G	G	G	A	A	A	G	R	A	G	A	G	G	G	G	A	A	G	A	G	A	G	G	A	G	G	A	G	G	G	A	A	G	G	A	G	G	G	G	G	A	A	A	A	G	G	A	G	G
PsCam010584_7113_344	C	C	C	C	T	C	C	T	C	C	T	C	C	C	T	T	T	Y	T	C	Y	C	T	C	C	T	C	T	C	C	C	T	T	T	T	T	T	T	T	T	T	C	T	C	C	T	C	C	C
PsCam010587_7116_270	T	T	T	T	C	C	T	C	C	T	T	C	T	T	C	T	T	T	Y	C	Y	C	T	C	T	C	C	C	C	C	C	T	T	T	T	C	C	T	T	T	C	C	C	T	T	T	C	T	T
PsCam010628_7150_120	T	C	T	C	failed	C	C	C	T	C	C	T	T	C	T	C	C	C	C	C	C	C	T	C	T	T	T	C	C	T	T	T	C	C	T	C	T	C	C	C	C	C	T	T	T	C	T	C	C
PsCam010693_7191_831	C	T	T	T	C	C	T	C	T	T	T	T	T	C	T	T	T	T	T	C	T	T	T	T	T	C	C	C	C	C	T	T	C	T	T	C	C	C	C	C	C	T	T	C	C	C	C	C	T
PsCam010718_7208_3315	G	G	T	T	G	G	T	G	G	G	G	T	T	G	G	T	T	T	G	G	T	G	G	G	T	G	T	T	T	T	G	T	G	G	T	G	G	G	G	G	T	T	T	T	G	T	G	T	T
PsCam010719_7209_654	A	G	A	G	A	A	G	A	G	G	G	A	G	A	G	G	G	A	A	G	G	G	G	G	G	G	A	A	A	A	G	G	A	G	G	A	A	G	G	G	A	G	G	A	A	A	G	A	A
PsCam010728_7215_2463	A	A	A	G	A	G	A	A	G	A	G	A	A	G	G	G	G	G	A	G	G	G	A	G	A	G	G	A	A	A	A	A	A	A	A	A	G	G	G	G	G	A	A	G	A	G	G	G	A
PsCam010736_7220_1952	A	A	A	A	A	A	A	G	A	A	G	A	A	A	G	A	G	R	A	A	R	A	G	A	A	G	A	G	A	A	A	G	G	G	G	G	G	G	G	G	G	A	G	A	A	G	A	A	A
PsCam010750_7232_1984	G	G	A	G	A	A	G	A	A	G	G	A	G	A	G	G	G	G	A	G	G	G	G	G	G	G	A	A	G	A	G	G	A	G	G	A	A	G	G	G	A	G	G	A	A	A	G	A	G
PsCam010751_7233_2409	T	T	T	C	T	T	T	T	T	C	C	C	C	C	T	T	T	C	C	C	C	T	T	C	T	C	C	C	T	T	C	C	T	C	C	T	C	C	C	C	T	C	C	T	T	T	C	T	T
PsCam010789_7267_555	A	C	A	C	A	C	C	C	A	C	C	A	A	C	A	C	C	C	A	C	C	C	A	C	A	A	A	C	C	A	A	A	C	C	A	C	A	C	C	C	C	C	A	A	A	C	A	C	C
PsCam010794_7272_2244	A	A	A	G	A	G	A	G	G	A	G	G	A	A	G	G	G	G	A	G	G	G	A	G	A	G	G	G	G	G	A	A	A	A	A	A	A	G	G	G	G	A	A	G	A	G	G	G	A
PsCam010816_7290_340	C	T	C	T	C	C	T	C	T	T	T	C	T	C	T	T	T	C	C	C	T	T	T	T	T	C	C	C	C	C	C	T	C	C	T	C	C	T	T	T	C	T	C	C	C	C	C	C	C
PsCam010856_7325_1191	C	C	A	A	A	A	A	A	A	A	C	A	C	C	C	C	C	C	A	C	C	C	A	C	C	C	A	A	C	A	C	C	A	C	C	A	A	A	A	A	A	C	C	A	A	A	C	A	C
PsCam010880_7345_1729	A	A	A	A	C	C	A	A	A	A	A	A	A	C	C	C	C	C	C	C	C	C	C	C	C	C	A	A	C	A	C	C	C	C	C	A	A	A	A	A	C	A	C	A	C	A	C	A	C
PsCam010886_7350_632	A	C	A	A	A	C	C	A	A	C	C	A	A	A	C	C	C	C	C	A	C	C	A	C	C	C	C	C	A	A	A	C	C	M	C	C	C	C	C	C	C	C	A	C	A	C	A	A	A
PsCam010902_7362_452	C	C	T	T	T	T	T	C	C	C	C	T	T	C	T	T	C	C	C	T	T	C	T	T	T	T	T	C	T	T	T	C	T	T	C	T	T	T	T	T	C	T	C	T	T	T	C	T	T
PsCam010910_7369_70	A	A	C	C	C	A	A	A	C	C	A	C	C	A	C	A	A	A	C	A	A	A	C	A	C	A	A	A	C	A	C	A	A	A	A	A	A	A	A	A	C	A	C	A	C	A	C	C	C
PsCam010923_7380_390	T	T	T	C	T	C	T	C	C	T	T	T	T	T	C	C	C	C	T	C	C	C	T	C	T	C	C	C	C	C	C	C	T	C	C	T	T	C	C	C	C	C	T	C	T	T	T	C	C
PsCam010932_7388_1353	G	A	A	A	G	G	G	G	G	A	A	A	A	A	A	G	A	G	A	A	A	A	G	A	G	G	A	A	G	G	G	A	A	G	A	G	G	G	G	G	A	G	G	A	A	A	A	A	A
PsCam010938_7394_1669	C	T	C	T	C	T	T	T	C	T	T	C	C	T	C	T	T	T	T	T	T	T	C	T	C	C	C	T	T	C	C	C	T	T	C	T	C	T	T	T	T	T	C	C	C	T	C	T	T
PsCam010973_7426_669	A	A	A	G	A	G	A	G	G	A	G	G	A	A	G	G	G	G	A	G	G	G	A	G	A	G	G	G	G	G	A	A	A	A	A	A	A	G	G	G	G	A	A	G	A	G	G	G	A
PsCam010975_7427_2191	C	C	T	T	C	C	T	C	C	C	C	T	T	C	C	T	T	T	T	C	T	C	C	C	T	C	T	T	T	T	C	T	T	C	T	C	C	C	C	C	T	T	T	T	C	T	C	T	T
PsCam010981_7432_993	G	G	A	G	A	A	G	A	G	G	G	A	G	A	G	G	G	G	A	G	G	G	G	G	G	G	A	A	G	A	G	G	A	G	G	A	A	G	G	G	A	G	G	A	A	A	G	A	A
PsCam010983_7434_479	G	G	G	G	G	G	G	A	G	G	G	A	A	A	G	A	G	A	A	A	G	G	G	G	G	G	A	G	G	A	A	A	G	G	A	G	G	A	A	A	G	R	A	A	A	G	A	G	G
PsCam010986_7437_1308	T	G	T	T	T	T	T	T	G	T	T	T	T	T	T	G	G	T	T	T	G	G	G	G	T	G	G	G	G	T	G	T	T	T	T	T	T	T	T	T	T	T	G	T	G	T	T	T	G
PsCam010988_7438_1110	T	T	T	C	C	T	C	C	C	T	C	C	C	T	C	T	T	T	T	C	T	T	T	C	T	C	C	C	Y	C	C	C	T	T	C	T	T	T	C	T	T	C	C	T	T	T	C	T	T
PsCam010998_7446_804	C	C	C	C	A	C	C	C	C	C	C	C	C	A	A	A	A	A	A	A	A	A	A	A	A	A	C	C	A	C	A	A	A	A	A	C	C	C	C	C	A	C	C	C	A	C	A	C	A
PsCam011001_7448_799	G	G	A	A	A	G	G	A	G	A	A	G	A	G	A	G	G	A	G	A	G	A	G	A	G	A	A	G	A	A	A	A	G	G	A	G	R	A	A	A	G	A	A	G	A	G	G	G	G
PsCam011025_7466_1396	C	C	C	T	C	T	C	T	T	T	C	T	C	C	C	Y	C	C	C	C	C	C	C	C	C	C	T	T	T	T	C	C	C	C	C	T	T	T	T	T	C	T	T	T	C	T	C	T	T
PsCam011066_7502_1064	G	A	G	G	G	G	G	A	A	G	G	G	G	G	G	G	A	G	A	G	A	G	A	A	G	R	A	A	A	G	G	A	A	G	A	A	G	G	G	G	G	A	A	A	A	G	A	G	G
PsCam011070_7504_147	A	M	A	A	A	C	A	C	A	A	A	C	A	A	C	C	C	A	A	A	C	A	C	A	A	A	C	A	A	C	C	C	A	A	C	C	C	A	A	A	C	A	C	A	C	C	C	A	C
PsCam011079_7510_482	A	A	A	A	A	A	A	G	A	A	G	A	A	A	G	A	G	R	A	A	R	A	G	A	A	G	A	G	A	A	A	G	G	G	G	G	G	G	G	G	G	A	G	A	A	G	A	A	A
PsCam011120_7540_1669	G	R	G	G	G	A	G	A	G	G	G	A	G	G	A	A	A	G	G	G	A	G	A	G	G	G	A	G	G	A	A	A	G	G	A	A	A	G	G	G	A	G	A	G	A	A	A	G	A
PsCam011134_7551_2658	G	G	G	A	A	A	G	A	A	G	G	G	G	G	A	G	G	G	A	A	A	G	G	G	G	A	A	A	A	A	G	G	A	G	G	G	G	G	G	G	A	G	G	A	A	G	A	G	G
PsCam011145_7562_937	C	C	C	C	T	T	C	C	C	C	C	C	C	T	T	T	T	T	T	T	T	T	T	T	T	T	C	C	T	T	T	T	T	T	T	C	C	C	C	C	T	C	T	C	T	C	T	C	T
PsCam011153_7569_125	A	A	G	A	A	A	G	A	G	A	G	A	A	A	A	G	G	A	A	A	G	G	G	G	G	A	G	G	G	G	G	A	A	A	A	A	A	A	A	A	G	A	G	A	G	A	A	A	G
PsCam011176_7587_618	T	T	C	C	C	T	T	C	T	T	T	C	C	T	C	C	C	T	C	Y	T	T	T	T	C	T	C	T	T	C	T	T	Y	T	T	T	C	C	C	C	T	C	T	T	T	T	C	T	C
PsCam011186_7593_1550	A	G	A	A	A	A	A	G	G	G	A	A	A	A	A	A	G	A	G	A	G	A	A	G	A	R	G	G	R	A	A	G	G	A	G	G	A	A	A	A	A	G	G	G	G	A	G	A	A
PsCam011195_7600_1151	T	C	C	T	C	T	T	C	T	T	T	T	T	C	T	C	T	C	T	T	T	C	C	T	T	T	T	C	T	T	C	C	C	C	C	T	T	C	C	C	T	C	T	C	T	T	T	T	C
PsCam011201_7605_729	G	A	A	G	A	G	A	G	G	G	A	G	G	G	G	A	A	G	G	A	A	A	G	A	A	G	A	A	G	G	A	G	G	G	G	G	G	G	G	G	A	A	A	G	A	G	G	G	A
PsCam011213_7616_1104	G	G	G	G	G	G	G	A	A	G	A	G	G	G	A	G	A	G	G	G	R	A	A	G	G	A	G	A	A	G	G	G	A	G	G	A	A	A	A	A	A	G	A	G	G	A	A	G	G
PsCam011217_7620_179	C	A	A	C	C	A	A	A	C	A	A	C	C	A	C	A	A	A	A	A	A	C	C	C	A	C	C	C	A	C	A	C	A	C	C	A	A	A	A	A	C	A	C	A	C	A	C	A	A
PsCam011225_7626_1356	M	A	C	A	C	A	A	A	C	C	C	C	C	A	M	C	A	A	A	A	A	A	C	A	C	A	C	A	C	C	A	A	C	C	A	A	A	A	A	A	A	A	C	A	C	A	C	C	C
PsCam011243_7638_457	T	T	T	C	T	T	T	T	T	C	C	C	C	C	T	T	T	C	C	C	C	T	T	C	T	C	C	C	T	T	C	T	T	C	T	T	C	C	C	C	T	C	C	T	T	T	C	T	T
PsCam011252_7645_1629	C	T	C	T	C	T	T	T	C	T	T	C	C	C	T	C	T	C	C	C	T	T	C	T	T	T	T	T	C	C	C	T	C	C	T	C	T	T	T	T	T	T	C	C	C	T	C	C	C
PsCam011259_7652_200	T	T	C	C	T	T	C	T	T	T	T	C	C	T	T	C	C	C	T	T	C	T	T	T	T	T	C	C	C	C	T	C	T	T	C	T	T	T	T	T	C	C	C	C	T	C	T	C	C
PsCam011260_7653_2053	A	A	G	A	G	G	A	G	A	A	A	G	A	G	A	A	A	A	G	A	A	A	A	A	A	A	G	G	A	G	A	A	G	A	A	G	G	A	A	A	G	A	A	G	G	G	A	G	G
PsCam011350_7726_1258	T	T	T	T	C	C	T	T	T	T	T	T	C	C	C	C	C	T	C	C	C	C	C	C	C	T	T	T	C	C	C	C	C	C	C	T	T	T	T	T	C	T	C	T	C	T	C	T	C
PsCam011355_7730_305	C	T	C	T	C	T	C	C	T	T	T	C	C	C	C	C	T	C	C	T	T	T	T	T	T	C	C	C	T	T	C	T	T	T	T	C	C	C	C	C	T	C	T	T	T	T	T	T	C
PsCam011365_7738_1104	A	M	A	A	A	C	A	C	A	A	A	C	A	C	C	C	C	A	A	A	C	A	C	A	A	A	C	A	A	C	C	C	A	A	C	C	C	A	A	A	C	A	C	A	C	C	C	A	C
PsCam011366_7739_322	A	G	G	G	A	A	A	A	A	G	G	G	G	G	G	A	G	A	G	G	G	G	A	G	A	A	G	G	A	A	A	G	G	A	G	A	A	A	A	A	G	A	A	G	G	G	G	G	G
PsCam011391_7761_832	G	A	G	A	G	G	A	G	A	A	A	G	A	G	A	A	A	G	G	A	A	A	A	A	A	G	G	G	G	G	A	A	G	G	A	G	G	A	A	A	G	A	A	G	G	G	A	G	G
PsCam011404_7767_239	G	T	G	T	T	T	G	G	T	T	G	T	G	G	T	G	G	G	G	T	G	G	G	T	G	T	T	T	G	T	G	T	G	G	T	T	K	G	G	G	T	T	T	G	G	T	T	G	G
PsCam011430_7789_315	G	G	T	T	T	T	G	T	G	G	G	T	T	G	T	T	T	G	T	K	G	G	G	G	T	G	T	G	G	T	G	G	K	G	G	T	T	T	T	T	G	T	G	G	G	G	T	G	T
PsCam011486_7828_390	C	T	T	T	C	T	T	T	T	T	T	T	T	C	C	C	C	C	C	C	C	C	C	C	C	C	T	T	C	T	C	C	C	C	C	T	T	T	T	T	C	T	T	T	C	T	C	T	C
PsCam011528_7859_2383	C	T	C	T	C	C	T	C	T	T	T	T	T	C	T	T	T	T	C	C	T	T	T	T	T	C	C	T	C	C	T	T	C	C	T	C	C	T	T	T	C	T	T	C	C	C	C	C	C
PsCam011529_7860_544	T	T	C	C	C	T	T	C	C	C	T	T	C	T	C	T	T	C	T	C	T	C	T	C	T	C	C	T	C	C	C	C	T	T	C	C	T	C	C	C	T	C	C	T	C	T	T	T	T
PsCam011542_7868_781	G	T	G	T	G	T	T	T	G	T	T	G	G	G	T	G	T	G	G	G	T	T	G	T	T	T	T	T	G	G	G	T	T	G	T	G	T	T	T	T	T	T	G	G	G	T	G	G	G
PsCam011566_7887_3678	G	G	A	G	A	A	A	G	A	G	G	A	A	G	A	A	G	A	G	G	G	G	A	A	G	A	R	A	A	G	G	G	A	G	G	A	A	G	G	G	G	A	G	G	G	G	A	A	G
PsCam011584_7900_399	G	A	G	A	G	A	A	A	G	A	A	G	G	A	G	A	A	A	A	A	A	G	G	G	A	G	G	A	A	G	A	G	A	A	G	A	G	A	A	A	G	A	G	G	G	A	G	G	A
PsCam011586_7902_736	T	G	T	G	G	T	T	G	G	T	G	T	T	T	T	G	G	T	G	T	G	T	T	G	T	T	T	G	T	T	T	G	G	T	G	T	T	T	T	T	G	G	G	G	T	T	G	T	T
PsCam011593_7908_481	C	C	C	C	T	C	C	C	C	C	C	C	C	T	T	T	T	T	T	T	T	T	T	T	T	T	C	C	T	C	T	T	T	T	T	C	C	C	C	C	T	C	C	C	T	C	T	C	T
PsCam011615_7926_369	G	G	G	T	G	T	G	T	T	G	G	G	G	G	T	T	T	T	G	T	T	T	G	T	G	T	T	T	T	T	T	T	G	T	T	G	G	T	T	T	T	G	G	T	G	G	G	T	T
PsCam011629_7936_808	G	G	G	G	T	T	G	G	T	G	G	T	G	G	T	G	G	G	G	T	G	T	G	T	G	T	T	T	G	T	G	G	G	G	G	T	T	G	G	G	T	T	T	G	G	T	T	G	G
PsCam011640_7944_294	C	T	C	T	C	C	T	C	T	T	T	C	T	C	T	T	T	C	C	T	T	T	T	T	T	T	C	C	C	C	T	T	C	T	T	C	C	T	T	T	C	T	T	C	C	C	T	C	C
PsCam011651_7951_862	A	A	A	A	G	G	A	A	G	A	A	G	A	A	G	A	A	A	A	G	R	G	A	G	A	G	G	G	G	G	A	A	A	A	A	G	R	A	A	A	G	G	G	A	A	G	G	A	A
PsCam011726_8008_33	T	C	T	T	C	T	T	T	C	T	T	T	T	T	T	C	C	T	T	T	C	T	C	C	T	C	C	C	C	T	T	T	T	T	T	T	T	T	T	T	T	C	C	T	C	T	T	T	C
PsCam011782_8043_162	A	A	A	G	A	G	A	A	G	A	G	A	A	G	G	G	G	G	A	G	G	G	A	A	A	G	G	A	A	A	A	A	A	A	A	A	G	G	G	G	G	A	A	G	A	G	G	G	A
PsCam011814_8065_539	T	Y	T	T	T	C	T	C	T	T	T	C	T	C	C	C	C	T	T	T	C	T	C	T	T	T	C	T	T	C	C	C	T	T	C	C	C	T	T	T	C	T	C	T	C	C	C	T	C
PsCam011815_8066_443	G	G	G	A	A	G	A	A	A	G	A	A	A	G	A	G	G	G	A	A	G	G	G	G	G	A	A	A	A	A	A	A	G	G	A	G	failed	G	A	G	G	A	A	G	G	G	A	G	G
PsCam011835_8076_359	A	G	G	G	A	G	A	A	A	G	G	A	A	G	A	G	G	G	G	G	G	G	A	A	A	A	A	G	G	G	G	A	G	A	A	G	A	G	G	G	G	G	A	A	G	A	G	A	A
PsCam011836_8077_47	G	A	G	A	G	G	A	A	G	G	G	A	G	A	G	G	A	A	G	A	A	G	G	A	G	A	G	A	G	G	G	A	G	G	A	A	A	A	A	A	A	A	A	A	G	G	G	A	G
PsCam011862_8095_374	T	T	T	C	T	C	T	T	C	T	C	T	T	C	C	C	C	C	T	C	C	C	T	C	T	C	C	T	T	T	T	T	T	T	T	T	C	C	C	C	C	T	T	C	T	C	C	C	T
PsCam011870_8101_80	C	C	C	C	C	C	C	A	A	C	A	C	C	C	A	C	A	C	C	C	M	A	A	A	C	A	C	A	A	C	C	C	A	C	C	A	A	A	A	A	A	C	A	C	C	A	A	C	C
PsCam011933_8145_357	A	A	G	G	G	G	A	G	A	A	A	G	G	A	G	G	G	A	G	R	A	A	A	A	G	A	G	A	A	G	A	A	R	A	A	G	G	G	G	G	A	G	A	A	A	A	G	A	G
PsCam011953_8152_476	T	C	T	C	C	C	C	C	T	T	C	T	C	C	C	T	C	C	C	T	T	T	C	T	C	C	T	T	C	T	T	T	C	T	T	T	C	C	C	C	C	T	T	T	C	T	C	T	C
PsCam011957_8154_445	C	T	C	T	C	T	T	T	C	C	T	C	T	C	T	T	T	C	T	C	C	C	T	C	C	T	C	C	T	T	T	C	T	C	C	C	T	T	T	T	C	C	C	T	T	C	T	C	T
PsCam011958_8155_338	T	T	T	C	T	C	T	T	C	T	C	T	T	C	C	C	C	C	T	C	C	C	T	T	T	C	C	T	T	T	T	T	T	T	T	T	C	C	C	C	C	T	T	C	T	C	C	C	T
PsCam012060_8218_982	A	A	A	A	G	A	A	A	A	A	A	A	A	G	G	G	G	G	G	G	G	G	G	G	G	G	A	A	G	A	G	G	G	G	G	A	A	A	A	A	G	A	A	A	G	A	G	A	G
PsCam012070_8225_257	G	A	A	G	G	G	A	A	A	A	A	A	A	A	G	G	A	A	A	A	A	G	G	G	A	G	G	G	A	G	A	G	A	G	G	A	A	G	A	G	G	A	G	A	G	A	G	A	A
PsCam012125_8261_683	C	C	C	T	C	T	C	C	T	C	T	C	C	T	T	T	T	T	C	T	T	T	C	T	C	T	T	C	C	C	C	C	C	C	C	C	T	T	T	T	T	C	C	T	C	T	T	T	C
PsCam012167_8289_560	A	C	A	C	A	C	A	A	C	A	C	A	A	A	C	C	C	C	A	C	C	C	A	A	A	C	C	A	A	A	A	A	A	A	A	A	C	C	C	C	C	A	A	C	A	C	C	C	A
PsCam012283_8354_269	G	T	T	G	G	G	T	T	T	T	T	T	T	T	G	G	T	T	T	T	T	G	G	G	T	G	G	G	T	G	T	G	T	G	G	T	T	G	T	G	G	T	G	T	G	T	G	T	T
PsCam012362_8406_1166	G	G	G	A	G	A	G	A	A	G	G	G	G	G	A	A	A	A	G	A	A	A	G	A	G	A	A	A	A	A	A	A	G	A	A	G	G	A	A	A	A	G	G	A	G	G	G	A	A
PsCam012380_8414_267	G	G	G	G	G	G	G	A	A	G	A	G	G	G	A	G	A	G	G	G	R	G	A	G	G	A	G	A	A	G	G	A	A	G	A	A	A	A	A	A	A	G	A	G	G	A	A	G	G
PsCam012410_8432_407	A	A	A	C	A	A	A	M	A	C	C	C	C	C	C	C	A	C	C	C	C	A	A	C	A	C	C	C	A	A	C	A	C	C	A	A	C	C	C	C	A	C	C	A	A	A	C	A	A
PsCam012417_8437_224	T	T	C	C	C	C	T	C	T	T	T	C	C	T	C	C	C	T	C	T	T	T	T	T	C	T	C	T	T	C	T	T	Y	T	T	C	C	C	C	C	T	C	T	T	T	T	C	T	C
PsCam012508_8490_99	T	T	C	C	C	T	T	T	C	C	T	C	C	T	C	T	T	T	C	T	T	T	C	T	C	T	T	T	C	T	C	T	T	T	T	T	T	T	T	T	C	T	C	T	C	T	C	C	C
PsCam012665_8568_222	A	A	G	A	G	G	G	G	G	G	A	G	G	G	A	G	G	G	G	G	A	G	G	G	A	A	A	A	A	G	A	G	A	A	G	A	A	G	G	G	A	R	A	G	G	A	G	A	A
PsCam012842_8647_172	T	T	T	T	G	G	T	T	T	T	T	T	G	G	G	G	G	T	G	G	G	G	G	G	G	T	T	T	G	G	G	G	G	G	G	T	T	T	T	T	G	T	G	T	G	T	G	T	G
PsCam012850_8655_836	T	T	T	T	T	T	C	C	T	T	T	C	C	C	T	C	T	C	C	C	T	T	T	T	T	T	C	T	T	C	C	C	T	T	C	T	T	C	C	C	T	Y	C	C	C	T	C	T	T
PsCam012851_8656_2053	A	A	A	A	G	A	G	G	G	A	A	G	G	A	A	G	A	A	A	A	A	A	A	G	A	A	G	G	G	G	A	G	A	A	G	G	A	A	A	A	A	G	G	G	A	G	A	G	G
PsCam012864_8669_1459	G	R	G	G	G	A	G	G	G	G	G	A	G	G	A	A	A	G	G	R	A	G	A	G	G	G	A	G	G	A	A	A	G	G	A	A	A	G	G	G	A	G	A	G	A	A	A	G	A
PsCam012872_8677_312	G	G	G	G	G	G	G	A	G	G	A	G	G	G	A	G	G	G	G	G	G	A	A	A	G	A	G	A	A	A	G	G	A	G	G	A	A	A	A	A	A	G	G	G	G	A	A	G	G
PsCam012884_8689_1547	T	T	T	C	C	T	C	C	C	T	C	C	C	T	C	T	T	T	T	C	T	T	T	C	T	C	C	C	Y	C	C	C	T	T	C	T	T	T	C	T	T	C	C	T	T	T	C	T	T
PsCam012894_8698_2598	A	A	A	G	A	G	A	G	G	A	A	A	A	A	G	G	G	G	A	G	G	G	A	G	A	G	G	G	G	G	G	G	A	G	G	A	A	G	G	G	G	A	A	G	A	A	A	G	G
PsCam012914_8716_1413	G	G	A	A	A	A	A	G	G	G	G	A	A	G	A	A	G	A	A	A	A	G	A	A	A	A	A	G	A	A	A	G	A	A	G	A	A	G	G	G	G	G	A	A	A	A	G	A	A
PsCam012917_8719_2715	C	C	C	C	C	C	C	C	T	C	C	C	T	C	C	T	T	C	T	C	T	C	T	T	C	T	C	T	T	C	C	T	T	T	T	C	C	C	C	C	C	T	T	T	T	C	T	C	C
PsCam012923_8724_1325	T	T	T	T	T	T	T	G	T	T	G	T	T	T	G	T	G	T	T	T	K	T	G	T	T	G	T	G	G	T	T	G	G	T	G	G	G	G	G	G	G	T	G	T	T	G	G	T	T
PsCam012934_8734_276	A	A	A	G	A	G	A	A	G	A	G	A	A	G	G	G	G	G	A	G	G	G	A	G	A	G	G	A	A	A	A	A	A	A	A	A	G	G	G	G	G	A	A	G	A	G	G	G	A
PsCam012946_8743_224	T	G	T	T	G	T	T	T	G	T	T	T	T	T	T	G	G	T	T	T	G	T	G	G	T	G	G	G	T	T	T	T	T	T	T	T	T	T	T	T	T	G	G	T	G	T	T	T	T
PsCam012953_8749_979	G	A	A	A	G	A	G	G	G	A	A	G	G	A	G	A	A	G	A	A	A	A	G	A	G	G	G	A	A	A	A	G	A	G	G	A	G	A	A	A	A	A	G	G	G	A	A	G	G
PsCam012976_8769_1500	G	A	A	G	A	G	A	A	G	A	G	A	A	G	G	G	A	A	A	A	A	G	G	G	A	G	G	G	A	G	A	A	A	G	A	A	G	G	A	G	G	A	G	A	G	G	G	A	A
PsCam012977_8770_1435	A	G	A	G	A	G	G	G	A	G	G	A	A	A	G	A	G	A	A	A	G	G	A	G	G	G	G	G	A	A	A	G	G	A	G	A	G	G	G	G	G	G	A	A	A	G	A	A	A
PsCam013007_8795_7904	A	G	G	G	A	A	A	A	A	G	G	G	G	G	G	A	G	A	G	G	G	G	A	G	A	A	G	G	A	A	A	G	G	A	G	A	A	A	A	A	G	A	A	G	G	G	G	G	G
PsCam013019_8806_2128	T	T	T	T	T	T	T	C	C	T	C	T	T	T	C	T	C	T	T	T	Y	T	C	T	T	C	T	C	C	T	T	C	C	T	C	C	C	C	C	C	C	T	C	T	T	C	C	T	T
PsCam013024_8811_2263	A	A	A	A	A	A	A	G	A	A	G	A	A	A	G	A	A	A	A	A	A	G	G	G	A	G	A	G	G	G	A	A	G	A	A	G	G	G	G	G	G	A	A	A	A	G	G	A	A
PsCam013026_8813_2760	A	A	A	A	A	A	G	G	A	A	A	G	G	G	A	G	A	G	G	G	A	A	A	A	A	A	G	A	A	G	G	G	A	A	G	A	A	G	G	G	A	R	G	G	G	A	G	A	A
PsCam013036_8821_1018	A	R	A	A	A	G	A	G	A	A	A	G	A	A	G	G	G	A	A	A	G	A	G	A	A	A	G	A	A	G	G	G	A	A	G	G	G	A	A	A	G	A	G	A	G	G	G	A	G
PsCam013048_8829_2298	G	G	G	A	G	A	G	A	A	G	A	A	G	G	A	A	A	A	G	A	A	A	G	A	G	A	A	A	A	A	G	G	G	G	G	G	G	A	A	A	A	G	G	A	G	A	A	A	G
PsCam013087_8859_1955	G	G	G	A	G	G	G	R	G	A	A	A	A	A	A	A	G	A	A	A	A	G	G	A	G	A	A	A	G	G	A	G	A	A	G	G	A	A	A	A	G	A	A	G	G	G	A	G	G
PsCam013093_8864_2761	C	C	T	T	T	T	T	C	C	C	C	T	T	C	C	C	C	T	C	T	C	C	T	T	T	C	T	C	T	T	T	C	T	C	C	T	T	C	C	C	T	T	C	T	T	T	C	T	T
PsCam013105_8873_1272	G	G	T	T	T	T	G	T	G	G	G	T	T	G	T	T	T	G	T	K	G	G	G	G	T	G	T	G	G	T	G	G	K	G	G	T	T	T	T	T	G	T	G	G	G	G	T	G	T
PsCam013162_8917_525	T	T	T	T	T	T	T	T	C	T	T	T	C	T	T	C	C	T	C	T	C	T	C	C	T	C	T	C	C	T	T	C	C	C	C	T	T	T	T	T	T	C	C	C	C	T	C	T	T
PsCam013187_8939_1177	G	G	A	A	G	G	A	G	G	G	G	A	A	G	G	A	A	A	G	G	A	G	G	G	A	G	A	A	A	A	G	A	G	G	A	G	G	G	G	G	A	A	A	A	G	A	G	A	A
PsCam013206_8953_593	C	C	C	C	T	C	T	T	T	C	C	T	T	C	T	C	C	T	C	C	C	C	T	C	T	T	T	C	C	T	C	T	C	C	T	C	T	C	C	C	C	C	T	T	T	C	C	C	T
PsCam013209_8956_107	G	A	G	A	G	G	A	G	A	A	A	G	A	G	A	A	A	G	G	A	A	A	A	A	A	A	G	G	G	G	A	A	G	A	A	G	G	A	A	A	G	A	A	G	G	G	A	G	G
PsCam013255_8989_2857	A	A	A	A	G	A	G	G	A	A	A	G	G	A	A	G	A	G	A	A	G	A	A	A	A	A	G	G	G	G	A	G	A	A	G	A	A	A	A	A	A	G	G	G	A	G	A	G	G
PsCam013256_8990_196	G	G	G	G	T	T	G	G	G	G	G	G	T	T	T	T	T	G	T	T	T	T	G	T	T	G	G	G	T	T	T	T	T	T	T	G	T	G	G	G	T	G	T	G	T	G	T	G	T
PsCam013260_8992_744	A	A	A	A	G	A	A	A	A	A	A	A	A	G	G	G	G	G	G	G	G	G	G	G	G	G	A	A	G	A	G	G	G	G	G	A	A	A	A	A	G	A	A	A	G	A	G	A	G
PsCam013297_9020_224	A	A	C	C	C	C	C	A	A	C	A	C	C	A	A	A	A	C	A	C	A	A	C	C	C	A	C	A	C	C	C	A	C	A	A	C	C	A	A	A	C	C	A	C	C	C	A	C	C
PsCam013321_9041_596	A	G	A	A	G	G	G	G	G	A	G	A	A	G	A	G	G	G	A	G	G	G	A	G	A	G	G	G	A	G	A	G	G	G	G	A	G	G	G	G	G	G	A	G	A	G	A	A	A
PsCam013394_9095_588	G	T	T	G	G	T	T	T	T	T	T	G	T	T	G	G	T	T	T	T	T	G	G	G	T	G	G	G	T	G	T	G	T	G	G	T	T	G	T	G	G	T	G	T	G	T	G	T	T
PsCam013468_9143_400	T	C	T	C	T	C	C	C	T	C	C	T	T	C	C	T	C	T	T	T	C	C	T	C	C	C	T	C	T	T	T	C	T	T	C	T	C	C	C	C	C	C	T	T	T	C	T	T	T
PsCam013475_9148_390	C	C	C	C	T	C	T	T	C	C	C	T	T	C	C	T	C	C	C	C	C	C	C	T	C	C	T	T	T	T	C	T	C	C	T	T	C	C	C	C	C	T	T	T	C	T	C	T	T
PsCam013500_9167_602	G	G	G	G	T	G	T	T	T	G	T	T	T	G	T	G	G	G	G	T	G	G	T	G	G	G	T	T	T	G	T	T	G	G	T	G	G	T	T	T	G	G	T	T	T	G	T	G	G
PsCam013589_9235_154	A	A	A	A	C	C	A	A	A	C	A	A	A	C	C	C	C	A	A	C	C	A	A	C	C	A	C	A	C	C	C	C	C	C	C	C	A	A	A	A	C	A	C	A	C	A	C	C	C
PsCam013651_9282_79	G	G	G	G	A	G	G	G	G	G	G	G	G	A	A	A	A	A	A	A	A	A	A	A	A	A	G	G	A	G	A	A	A	A	A	G	G	G	G	G	A	G	G	G	A	G	A	G	A
PsCam013654_9283_422	C	C	T	C	T	T	C	T	T	C	C	T	C	T	C	C	C	C	T	C	C	C	C	C	C	C	T	T	C	T	C	C	T	C	C	T	T	C	C	C	T	C	C	T	T	T	C	T	T
PsCam013690_9307_902	G	G	G	G	G	G	G	A	G	G	A	G	G	G	A	G	A	G	G	G	R	G	A	G	G	A	G	A	A	G	G	A	A	A	A	A	A	A	A	A	A	G	A	G	G	A	G	G	G
PsCam013710_9323_430	G	G	A	A	A	A	A	A	A	A	G	A	G	G	G	G	G	G	A	G	G	G	A	G	G	G	A	A	G	A	G	G	A	G	G	A	A	A	A	A	A	G	G	A	A	A	G	A	G
PsCam013740_9345_176	G	G	G	A	G	A	G	G	A	G	A	G	G	A	A	A	A	A	G	A	A	A	G	A	G	A	A	G	G	G	G	G	G	G	G	G	A	A	A	A	A	G	G	A	G	A	A	A	G
PsCam013759_9358_316	G	G	G	T	G	G	T	T	G	G	T	T	T	T	G	G	T	T	T	T	T	G	G	T	G	T	G	T	G	G	G	T	G	T	T	T	T	T	T	T	T	T	T	T	G	G	G	G	G
PsCam013763_9362_423	A	A	G	G	G	A	A	G	A	A	A	G	G	A	G	G	G	A	G	R	A	A	A	A	G	A	G	A	A	G	A	A	R	A	A	A	G	G	G	G	A	G	A	A	A	A	G	A	G
PsCam013919_9471_217	G	G	G	A	G	A	G	G	A	G	A	G	G	A	A	A	A	A	G	A	A	A	G	G	G	A	A	G	G	G	G	G	G	G	G	G	A	A	A	A	A	G	G	A	G	A	A	A	G
PsCam013942_9486_1760	T	C	T	T	C	T	T	T	C	T	T	T	T	T	T	C	C	T	T	T	C	C	C	C	T	C	C	C	C	T	C	T	T	T	T	T	T	T	T	T	T	T	C	T	C	T	T	T	C
PsCam014008_9539_1844	T	C	T	C	T	T	C	T	C	C	C	T	C	T	C	C	C	T	T	T	C	C	C	C	C	T	T	T	T	T	C	C	T	T	C	T	T	C	C	C	T	C	C	T	T	T	C	T	T
PsCam014079_9599_541	A	A	A	G	A	A	A	G	A	G	G	G	G	G	A	A	A	G	G	G	G	A	A	G	A	G	A	G	A	A	A	G	A	G	G	A	G	G	G	G	A	G	G	A	A	A	G	A	A
PsCam014099_9612_3481	A	A	G	G	G	G	G	A	A	A	A	G	G	A	G	A	A	G	A	G	A	A	G	G	G	A	G	A	G	G	G	A	G	G	A	G	G	A	A	A	G	G	A	G	G	G	A	G	G
PsCam014118_9627_254	T	T	T	C	C	C	C	C	C	T	C	C	C	T	C	T	T	T	T	C	T	T	T	C	T	C	C	C	Y	C	C	C	T	T	C	T	Y	T	C	T	T	C	C	T	T	T	C	T	T
PsCam014130_9636_253	C	T	T	T	C	T	C	T	T	T	T	T	T	T	C	T	C	C	C	C	C	C	C	C	C	C	T	T	C	T	C	C	C	C	C	T	T	T	T	T	C	T	T	T	C	T	C	T	C
PsCam014135_9641_113	T	G	T	T	G	T	T	T	G	T	T	T	T	T	T	G	G	T	T	T	G	T	G	G	T	G	G	G	G	T	T	T	T	T	T	T	T	T	T	T	T	G	G	T	G	T	T	T	T
PsCam014142_9648_503	A	G	G	A	G	G	G	G	G	G	A	G	G	G	A	G	G	G	G	G	A	G	G	G	A	A	G	A	A	G	A	G	A	A	G	A	A	G	G	G	A	R	A	G	G	G	G	A	A
PsCam014158_9657_331	T	T	T	T	G	G	T	T	G	T	T	G	T	T	G	T	T	T	K	G	K	G	T	G	T	G	G	G	G	G	G	T	T	T	T	G	K	T	T	T	G	G	G	T	T	T	G	T	T
PsCam014177_9671_49	G	G	G	A	G	A	G	A	A	G	A	A	G	G	A	A	A	A	G	A	A	A	G	A	G	A	A	A	A	A	G	G	G	G	G	G	G	A	A	A	A	G	G	A	G	A	A	A	G
PsCam014183_9674_232	T	T	T	T	C	C	T	T	T	T	T	T	C	C	C	C	C	T	C	C	C	C	T	C	C	T	T	T	C	C	C	C	C	C	C	T	T	T	T	T	C	T	C	T	C	T	C	T	C
PsCam014194_9683_285	C	A	C	A	A	A	C	C	A	A	C	A	C	C	A	C	C	C	C	A	C	C	C	A	C	A	A	A	C	C	C	A	C	C	A	A	M	C	C	C	A	A	A	C	C	A	A	C	C
PsCam014222_9700_2356	G	T	T	T	G	T	G	G	G	T	T	G	G	T	G	T	T	T	T	T	T	T	G	G	G	G	G	T	T	T	T	G	T	G	G	T	G	T	T	T	T	T	G	G	T	G	T	G	G
PsCam014244_9711_351	A	A	A	C	A	C	A	C	C	A	C	C	A	A	C	C	C	C	A	C	C	C	A	C	A	C	C	C	C	C	A	A	A	A	A	A	A	C	C	C	C	A	A	C	A	C	C	C	A
PsCam014301_9743_506	C	A	A	C	C	A	A	A	C	A	A	C	C	A	C	C	A	A	A	A	A	C	C	C	A	C	C	C	A	C	A	C	A	C	C	A	A	A	A	A	C	A	C	A	C	A	C	A	A
PsCam014388_9773_941	A	A	A	G	A	A	G	A	A	G	A	A	A	A	A	A	A	R	G	G	A	A	A	G	G	A	G	A	A	A	G	A	A	A	A	A	A	A	A	A	G	G	A	G	G	A	A	G	G
PsCam014495_9821_652	A	C	C	A	C	A	C	C	A	C	A	C	C	A	A	A	C	C	C	C	C	A	A	A	C	A	A	C	C	A	C	C	C	A	C	C	A	A	C	A	A	C	A	C	A	A	A	C	C
PsCam014592_9851_995	C	C	T	T	T	T	T	T	T	T	C	T	T	C	C	C	C	C	T	C	C	C	C	C	T	C	T	T	C	T	C	C	T	C	C	C	T	T	T	T	T	C	C	T	T	C	T	T	T
PsCam014726_9898_619	T	T	T	T	T	T	T	C	T	T	C	T	T	T	C	T	C	Y	T	T	Y	T	C	T	T	C	T	C	T	T	T	C	C	C	C	C	C	C	C	C	C	T	C	T	T	C	T	T	T
PsCam014745_9904_158	C	C	C	C	A	C	C	A	A	C	C	A	A	C	A	C	C	A	C	C	C	C	A	C	A	A	A	C	C	A	C	A	C	C	A	C	A	C	C	C	C	C	A	A	A	C	A	C	A
PsCam014760_9911_857	C	C	C	C	C	C	C	T	C	C	T	C	C	C	T	C	T	Y	C	C	Y	C	T	C	C	T	C	T	C	C	C	T	T	T	T	T	T	T	T	T	T	C	T	C	C	T	C	C	C
PsCam014799_9926_177	C	A	A	C	C	C	C	C	A	A	C	A	C	M	C	A	C	C	C	A	C	A	C	A	C	C	A	C	C	A	A	A	C	A	A	A	C	C	C	C	C	A	C	A	C	A	C	C	C
PsCam015012_9994_342	G	G	G	A	A	A	A	A	G	G	A	G	A	G	G	G	A	A	A	A	A	G	A	G	A	G	G	A	A	G	G	A	A	G	A	A	A	A	A	A	G	A	A	G	A	A	G	G	G
PsCam015039_10007_70	T	T	C	C	C	C	C	C	C	C	T	C	T	T	T	T	T	T	C	T	T	T	C	T	T	T	C	C	T	C	T	T	C	T	T	C	C	C	C	C	C	T	T	C	C	C	T	C	T
PsCam015053_10009_188	A	A	A	G	G	A	G	G	G	A	G	G	A	A	A	G	A	A	A	A	A	A	A	G	A	A	G	G	G	G	A	A	A	A	A	G	A	G	G	G	A	G	G	G	A	G	A	G	G
PsCam015268_10073_337	G	G	A	G	A	G	A	G	A	G	A	G	G	G	G	A	A	G	G	G	A	A	A	A	A	G	G	A	G	A	A	G	G	G	G	G	G	G	G	G	A	A	A	G	A	G	G	G	A
PsCam015364_10107_146	A	A	A	G	A	G	A	A	G	A	G	A	A	G	G	G	G	G	A	G	G	G	A	G	A	G	G	A	A	A	A	A	A	A	A	A	G	G	G	G	G	A	A	G	A	G	G	G	A
PsCam015473_10134_377	T	T	C	C	C	T	T	C	C	C	T	T	C	T	C	T	T	C	T	C	T	C	T	C	T	C	C	T	C	C	C	C	T	T	C	C	T	C	C	C	T	C	C	T	C	T	T	T	T
PsCam015784_10212_352	G	G	G	A	G	G	A	A	G	G	A	A	A	A	G	G	A	A	A	A	A	G	G	A	G	A	G	A	G	G	G	A	G	A	A	A	A	A	A	A	A	A	A	A	G	G	G	A	G
PsCam015939_10242_260	A	A	G	G	G	A	A	G	A	A	A	G	G	A	G	G	G	A	G	R	A	A	A	A	G	A	G	A	A	G	A	A	R	A	A	A	G	G	G	G	A	G	A	A	A	A	G	A	G
PsCam016011_10251_951	C	T	T	C	C	C	T	T	T	T	T	T	T	T	C	C	T	T	T	T	T	C	C	C	T	C	C	C	T	C	T	C	T	C	C	T	T	C	T	C	C	T	C	T	C	T	C	T	T
PsCam016014_10253_143	C	C	C	T	C	T	C	T	T	C	C	C	C	C	T	T	T	T	C	T	T	T	C	T	C	T	T	T	T	T	C	T	C	C	T	C	C	T	T	T	T	C	C	T	C	T	T	T	C
PsCam016071_10264_151	A	A	A	G	A	A	A	R	A	G	G	G	G	G	G	G	A	G	G	G	G	A	A	G	A	G	G	G	A	A	G	A	G	G	A	A	G	G	G	G	A	G	G	A	A	A	G	A	A
PsCam016747_10394_1361	G	G	G	G	G	G	G	A	G	G	A	G	G	G	A	G	A	G	G	G	R	G	A	G	G	A	G	A	G	G	G	A	A	A	A	A	A	A	A	A	A	G	A	G	G	A	G	G	G
PsCam016767_10411_398	C	A	C	A	C	A	C	C	A	C	A	C	C	C	A	A	A	A	C	A	A	A	C	C	C	A	A	C	C	C	C	C	C	C	C	C	A	A	A	A	A	C	C	A	C	A	A	A	C
PsCam016825_10455_293	G	G	A	A	A	G	G	A	G	A	A	G	A	G	A	G	G	A	G	A	G	A	G	A	G	A	A	G	A	A	A	A	G	G	A	G	R	A	A	A	G	A	A	G	A	G	G	G	G
PsCam016829_10458_519	T	C	C	C	T	C	T	T	T	C	C	T	T	C	T	C	C	T	C	C	C	C	T	C	T	T	T	C	C	C	C	T	C	C	T	C	T	C	C	C	C	C	T	T	T	C	C	T	T
PsCam016900_10506_1939	G	G	G	G	A	G	A	A	G	G	G	A	A	G	G	A	G	A	G	G	A	G	G	G	G	G	A	A	A	A	G	A	G	G	A	G	G	G	G	G	G	A	A	A	G	A	G	A	A
PsCam016921_10518_200	A	A	G	A	G	G	G	G	G	G	A	A	A	G	A	G	G	A	A	A	A	G	G	G	A	A	G	A	A	A	A	G	A	A	G	A	A	G	G	G	A	failed	A	A	A	G	G	A	A
PsCam016941_10530_762	A	A	A	A	G	G	R	G	G	A	A	A	A	A	A	G	A	G	A	A	A	A	G	A	G	G	G	G	G	G	G	A	A	G	A	G	G	G	G	G	A	G	G	A	A	A	A	A	A
PsCam016966_10546_765	G	A	A	A	G	A	A	A	A	A	A	A	A	G	G	G	G	G	G	G	G	G	G	G	G	G	A	A	G	A	G	G	G	G	G	A	A	A	A	A	G	A	A	A	G	A	G	A	G
PsCam016977_10553_1408	G	G	G	G	G	G	G	G	G	G	A	G	G	G	A	G	G	G	G	G	G	A	A	A	G	A	G	A	A	A	G	G	A	G	G	A	A	A	A	A	A	G	G	G	G	A	A	G	G
PsCam016988_10562_1719	C	C	C	T	C	C	C	T	C	C	T	C	C	T	T	T	C	C	C	C	T	T	T	C	C	T	C	T	Y	T	C	C	T	C	C	C	T	T	T	T	T	T	C	C	C	T	T	C	C
PsCam017007_10575_1075	G	A	G	G	G	G	G	G	G	G	A	G	A	A	A	A	A	A	G	A	A	A	R	A	A	A	G	G	A	G	A	A	G	A	A	G	G	G	G	G	G	A	A	G	G	G	A	G	A
PsCam017034_10588_433	C	Y	C	C	C	T	C	T	C	C	C	T	C	C	T	T	T	C	C	C	T	C	T	C	C	C	T	C	C	T	T	T	C	C	T	T	T	C	C	C	T	C	T	C	T	T	T	C	T
PsCam017038_10590_520	T	T	C	C	C	T	T	T	C	C	T	C	C	T	C	T	T	T	C	T	T	T	C	T	C	T	T	T	C	T	C	T	T	T	T	T	T	T	T	T	C	T	C	T	C	T	C	C	C
PsCam017056_10602_2814	A	G	A	G	G	G	G	G	A	A	G	A	G	A	G	A	G	A	G	A	A	A	G	G	A	G	A	A	G	G	A	A	G	A	A	A	G	G	G	G	A	A	A	G	G	A	G	A	G
PsCam017072_10615_1294	G	A	A	A	G	A	G	G	A	A	A	G	G	G	G	G	A	G	G	A	A	A	A	A	A	G	G	G	A	A	G	A	A	G	A	G	G	G	G	G	A	G	A	A	A	A	A	A	G
PsCam017096_10628_1411	A	A	A	C	A	C	A	C	C	A	C	C	A	A	C	C	C	C	A	C	C	C	A	C	A	C	C	C	C	C	A	A	A	A	A	A	A	C	C	C	C	A	A	C	A	C	C	C	A
PsCam017135_10651_5316	A	A	G	G	A	G	A	A	A	A	A	G	G	A	G	G	A	A	A	A	A	A	A	A	A	G	G	G	G	G	A	A	G	A	A	G	G	A	A	A	A	G	A	A	A	A	G	G	A
PsCam017148_10657_2133	T	T	C	C	C	C	T	C	T	T	T	C	C	T	C	C	C	C	C	T	T	T	T	T	C	T	C	T	T	C	T	T	Y	T	T	C	C	C	C	C	T	C	T	T	T	T	C	T	C
PsCam017183_10673_891	A	A	A	C	C	A	C	C	C	A	C	C	C	A	A	C	A	A	A	A	A	A	A	C	A	A	C	C	C	C	A	A	A	A	A	C	A	C	C	C	A	C	C	C	A	C	A	C	C
PsCam017186_10674_225	T	C	T	C	T	C	C	C	T	C	C	T	T	C	C	T	C	T	T	T	C	C	T	C	C	C	C	C	T	T	T	C	T	T	C	T	C	C	C	C	C	C	T	T	T	C	T	T	T
PsCam017208_10683_1021	G	G	T	G	T	T	G	T	T	G	G	T	G	T	G	G	G	G	T	G	G	G	G	G	G	G	T	T	G	T	G	G	T	G	G	T	T	G	G	G	T	G	G	T	T	T	G	T	G
PsCam017241_10698_961	G	G	G	G	A	A	G	G	G	A	G	G	G	A	A	A	A	G	G	A	A	G	G	A	A	G	A	G	A	A	A	A	A	G	A	A	G	G	G	G	A	G	A	G	A	G	A	A	A
PsCam017242_10699_1586	A	C	C	A	C	A	C	C	C	C	C	A	A	C	A	A	C	C	C	C	C	C	C	A	C	A	A	A	A	A	C	C	A	C	C	A	A	C	C	C	C	A	C	C	C	C	A	A	C
PsCam017243_10700_2564	T	C	T	C	C	C	T	T	C	C	T	C	T	T	C	T	T	T	T	C	T	T	T	C	T	C	C	C	T	T	T	C	T	C	C	C	T	T	T	T	C	C	C	T	T	C	C	T	T
PsCam017274_10719_335	G	G	A	G	A	A	A	A	A	A	G	A	A	A	G	A	A	A	A	A	G	A	A	A	G	G	G	G	G	A	G	A	G	G	A	G	G	A	A	A	G	R	G	A	A	G	A	G	G
PsCam017281_10725_414	G	G	G	A	G	A	G	A	A	G	A	A	G	G	A	A	A	A	G	A	A	A	G	A	G	A	A	A	A	A	G	G	G	G	G	G	G	A	A	A	A	G	G	A	G	A	A	A	G
PsCam017283_10726_789	T	T	T	T	G	T	T	G	G	T	T	G	G	T	G	T	T	G	T	T	T	T	G	T	G	G	G	T	T	G	G	G	T	T	G	T	G	T	T	T	T	T	G	G	G	T	G	T	G
PsCam017358_10759_181	C	C	C	T	C	T	C	T	T	C	T	T	C	C	T	T	T	T	C	T	T	T	C	T	C	T	T	T	T	T	C	C	C	C	C	C	C	T	T	T	T	C	C	T	C	T	T	T	C
PsCam017409_10781_217	C	C	C	C	C	C	C	C	C	C	T	C	C	C	T	C	C	C	C	C	C	T	T	T	C	T	C	T	T	T	C	C	T	C	C	T	T	T	T	T	T	C	C	C	C	T	T	C	C
PsCam017451_10795_427	G	G	G	G	A	G	A	A	G	G	G	A	A	G	G	A	G	A	G	G	A	G	G	G	G	G	A	A	A	A	G	A	G	G	A	G	G	G	G	G	G	A	A	A	G	A	G	A	A
PsCam017506_10813_444	T	T	T	T	G	G	T	T	T	T	T	T	T	G	G	G	G	G	G	G	G	G	G	G	G	G	T	T	G	G	G	G	G	G	G	T	T	T	T	T	G	T	G	T	G	T	G	T	G
PsCam017524_10821_1261	T	T	C	C	C	T	T	C	C	C	T	T	C	T	C	T	T	C	T	C	T	C	T	C	T	C	C	T	C	C	C	C	T	T	C	C	T	C	C	C	T	C	C	T	C	T	T	T	T
PsCam017554_10833_608	T	T	G	G	G	T	T	G	G	G	T	T	G	T	G	T	T	G	T	G	T	G	T	G	T	G	G	T	G	G	G	G	T	T	G	G	T	G	G	G	T	G	G	T	G	T	T	T	T
PsCam017623_10858_46	A	A	A	G	G	G	G	G	A	A	G	A	G	A	A	A	G	G	G	G	G	A	G	A	G	A	A	G	G	A	A	G	G	A	G	G	G	G	G	G	A	G	G	A	G	G	A	A	A
PsCam017782_10917_295	A	G	G	A	G	G	A	G	G	A	G	G	G	A	G	R	A	G	G	A	A	A	G	G	A	G	G	G	G	A	A	A	G	G	A	G	G	A	A	A	A	G	A	A	A	A	G	G	R
PsCam018038_10993_173	A	A	A	A	G	A	A	G	A	A	G	A	A	A	G	G	G	R	G	A	R	A	G	A	A	G	A	G	A	A	A	G	G	G	G	G	G	G	G	G	G	A	G	A	A	G	A	A	A
PsCam018055_10997_617	G	G	G	T	G	G	T	G	G	T	G	G	G	G	G	G	G	K	T	T	G	G	T	T	T	G	T	G	G	G	T	G	G	G	G	G	G	G	G	G	T	T	G	T	T	G	G	T	T
PsCam018087_11007_176	C	C	C	C	T	T	C	C	C	C	C	C	T	T	T	T	T	C	T	T	T	T	C	T	T	C	C	C	T	T	T	T	T	T	T	C	T	C	C	C	T	C	T	C	T	C	T	C	T
PsCam018256_11069_486	A	A	A	A	A	A	A	A	A	A	G	A	A	A	G	A	A	A	A	A	A	G	G	G	A	G	A	G	G	G	A	A	G	A	A	G	G	G	G	G	G	A	A	A	A	G	G	A	A
PsCam018282_11080_143	A	G	A	G	G	A	A	G	G	A	G	A	A	A	A	G	G	A	G	A	G	A	A	G	A	A	G	G	A	A	A	G	A	A	G	A	A	A	A	A	G	G	G	G	A	A	G	A	A
PsCam018416_11128_402	C	C	C	T	T	T	C	C	C	C	T	C	C	C	C	C	T	C	T	C	C	C	C	T	T	T	C	T	C	T	T	T	C	C	T	C	C	C	C	C	T	T	T	T	C	C	T	C	T
PsCam018513_11161_174	A	A	A	A	G	G	A	A	A	A	A	A	G	G	G	G	G	G	G	G	G	G	G	G	G	G	A	A	G	G	G	G	G	G	G	A	A	A	A	A	G	A	G	A	A	A	G	A	G
PsCam018788_11238_244	T	C	C	T	T	T	C	C	C	C	C	T	C	C	T	T	C	C	C	C	C	T	T	T	C	T	T	T	C	T	C	T	C	T	T	C	C	T	C	T	T	C	T	C	T	C	T	C	C
PsCam019069_11310_393	A	A	A	G	A	G	A	G	G	A	G	G	A	A	G	G	G	G	A	G	G	G	A	G	A	G	G	G	G	G	A	A	A	A	A	A	A	G	G	G	G	A	A	G	A	G	G	G	A
PsCam019134_11321_123	T	T	T	C	T	C	T	T	C	T	C	T	T	C	C	C	C	C	T	C	C	C	T	C	T	C	C	T	T	T	T	T	T	T	T	T	C	C	C	C	C	T	T	C	T	C	C	C	T
PsCam019340_11355_419	G	G	G	A	A	G	A	A	A	G	G	A	A	G	G	A	G	G	G	G	G	G	G	A	G	G	A	A	A	A	G	A	G	G	A	A	G	A	A	A	G	A	A	A	G	A	G	A	A
PsCam019548_11401_368	T	T	G	G	T	T	G	T	T	T	T	G	G	T	T	G	G	G	G	T	G	T	T	T	G	T	G	G	G	G	T	G	G	T	G	T	T	T	T	T	G	G	G	G	T	G	T	G	G
PsCam020358_11515_4372	T	C	C	C	T	C	T	C	C	C	C	C	C	C	T	T	T	T	T	T	T	T	T	T	T	T	C	C	T	C	T	T	T	T	T	C	C	C	C	C	T	C	C	C	T	C	T	C	T
PsCam020475_11533_1360	C	C	A	A	A	C	C	A	C	C	C	A	A	C	A	A	A	C	A	M	C	C	C	C	A	C	A	C	A	A	A	C	M	C	C	C	A	A	A	A	C	A	C	C	C	C	A	C	A
PsCam020765_11567_1428	T	T	T	T	C	C	T	T	C	T	T	C	T	T	C	T	T	T	Y	C	Y	C	T	C	T	C	C	C	C	C	C	T	T	T	T	C	C	T	T	T	C	C	C	T	T	T	C	T	T
PsCam020772_11573_2311	A	C	C	A	A	C	C	C	A	C	C	A	A	C	A	C	C	C	C	C	C	A	A	A	C	A	A	A	C	A	C	A	C	A	A	C	C	C	C	C	A	C	A	C	A	C	A	C	C
PsCam020778_11576_2393	A	G	A	G	A	G	G	G	A	A	G	A	G	A	A	A	G	A	G	A	A	A	G	A	A	G	A	A	G	G	G	A	G	A	A	A	G	G	G	G	A	A	A	G	G	A	G	A	G
PsCam020779_11577_1730	A	A	A	G	G	G	G	G	A	A	G	A	A	A	A	A	G	G	G	A	R	A	G	A	A	A	A	G	G	A	A	G	G	A	G	G	G	G	G	G	A	A	G	A	G	G	A	A	A
PsCam020805_11592_2925	A	G	G	A	G	G	A	G	G	A	G	G	G	A	G	R	A	G	G	A	A	A	G	G	A	G	G	G	G	A	A	A	G	G	A	G	G	A	A	A	A	G	A	A	A	A	G	G	R
PsCam020806_11593_1520	T	T	C	C	C	C	C	T	T	T	T	C	C	T	C	T	T	C	T	C	T	T	C	C	C	T	C	T	C	C	C	T	C	C	T	C	C	T	T	T	C	C	T	C	C	C	T	C	C
PsCam020818_11602_1430	A	R	A	A	A	G	A	A	A	A	A	G	A	A	G	G	G	A	A	R	G	A	G	A	A	A	G	A	A	G	G	G	A	A	G	G	G	G	A	A	G	A	G	A	G	G	G	A	G
PsCam020826_11606_2765	G	A	G	A	A	A	A	A	G	G	A	G	A	G	A	G	A	G	A	G	G	G	A	A	A	A	G	G	A	A	G	G	A	G	G	G	A	A	A	A	G	G	G	A	A	G	A	G	A
PsCam020861_11636_1957	G	A	G	A	G	A	A	A	G	A	A	G	G	A	A	G	A	G	G	G	A	A	G	A	A	A	G	A	G	G	G	A	G	G	A	G	A	A	A	A	A	A	G	G	G	A	G	G	G
PsCam020873_11645_866	A	G	G	A	A	G	G	G	A	G	G	A	A	G	A	G	G	G	G	G	G	A	A	A	G	A	A	A	G	A	G	A	G	A	A	G	G	G	G	G	A	G	A	G	A	G	A	G	G
PsCam020906_11671_747	G	A	A	A	G	G	G	G	G	A	A	A	A	A	A	G	A	G	A	A	A	A	G	A	G	G	A	A	G	G	G	A	A	G	A	G	G	G	G	G	A	G	G	A	A	A	A	A	A
PsCam020914_11678_4291	A	A	G	G	G	A	A	G	A	G	G	A	G	A	G	A	A	G	A	G	A	G	A	G	A	G	G	A	G	G	G	G	A	A	G	A	R	G	G	G	A	G	G	A	G	A	A	A	A
PsCam020916_11680_403	A	G	A	G	G	G	G	G	A	A	G	A	G	R	G	A	G	G	G	A	A	A	G	A	G	G	A	A	G	A	A	A	G	A	A	A	G	G	G	G	G	A	A	A	G	A	G	A	G
PsCam020926_11689_662	A	G	A	G	A	A	G	A	G	G	G	G	G	A	G	G	G	G	A	A	G	G	G	G	G	A	A	G	A	A	G	G	A	A	G	A	A	G	G	G	A	G	G	A	A	A	A	A	A
PsCam020935_11697_3477	C	C	C	T	T	T	T	C	T	C	C	C	C	T	C	T	T	T	C	T	T	T	C	T	C	T	T	T	C	T	C	T	T	T	T	C	T	T	T	T	T	T	C	T	C	T	C	C	C
PsCam020937_11699_2576	C	C	C	T	C	C	C	C	T	C	C	T	C	C	C	C	C	T	T	C	C	T	C	T	C	T	T	T	C	C	C	C	C	T	C	T	T	C	C	C	C	C	T	T	T	C	C	C	T
PsCam020939_11701_419	C	C	C	T	T	C	T	C	T	T	C	C	T	C	C	C	C	T	C	T	C	C	C	T	C	C	T	T	T	T	C	C	T	C	C	T	Y	T	T	T	T	T	C	C	C	C	C	C	T
PsCam020942_11703_955	A	G	G	A	G	A	G	A	G	G	G	A	A	G	A	A	G	G	G	G	G	G	G	A	G	G	A	A	A	A	G	G	G	G	G	A	A	G	G	G	G	A	A	G	G	G	A	A	G
PsCam020943_11704_1535	C	T	C	C	C	C	C	C	T	T	T	C	C	C	C	C	T	T	T	C	T	T	C	C	C	C	C	T	C	C	C	T	C	C	T	C	C	C	C	C	T	C	T	C	C	C	T	C	C
PsCam020959_11715_2875	A	G	G	A	G	A	A	A	G	G	G	A	A	G	A	A	G	G	G	G	G	G	G	R	G	A	A	A	A	A	G	G	G	G	G	A	A	G	G	G	G	G	A	G	G	A	A	A	G
PsCam020970_11724_452	C	C	T	T	T	T	T	C	C	C	C	T	T	C	T	T	C	T	T	T	T	C	T	T	T	T	T	C	T	T	T	C	T	T	C	T	T	C	C	C	T	C	T	T	T	T	C	T	T
PsCam020985_11738_725	A	A	A	A	G	A	G	G	A	A	A	G	G	A	A	G	A	G	A	A	G	A	A	A	A	A	G	G	G	G	A	G	A	A	G	A	A	A	A	A	A	G	G	G	A	G	A	G	G
PsCam020987_11740_295	G	G	G	A	A	G	A	A	A	G	A	A	G	G	G	A	G	G	G	G	G	G	G	A	G	G	A	A	A	A	G	G	G	G	G	A	G	A	A	A	G	A	A	A	G	A	G	A	A
PsCam021024_11773_2790	A	A	A	A	A	A	A	G	A	A	G	A	A	A	G	A	A	A	A	A	A	G	G	G	A	G	A	G	G	G	A	A	G	A	A	G	G	G	G	G	G	A	A	A	A	G	G	A	A
PsCam021034_11780_468	G	G	G	G	G	G	G	A	G	G	A	G	G	G	A	G	A	R	G	G	R	G	A	G	G	A	G	A	G	G	G	A	A	A	A	A	A	A	A	A	A	G	A	G	G	A	G	G	G
PsCam021036_11782_868	G	G	G	A	A	A	G	G	A	G	G	A	G	G	A	G	G	G	G	A	G	A	G	A	G	A	A	A	G	A	G	G	G	G	G	A	A	G	G	G	A	A	A	G	G	A	A	G	G
PsCam021050_11793_863	A	A	A	C	C	A	C	C	C	A	C	C	C	A	C	A	A	A	A	C	A	A	C	A	A	A	C	C	C	A	C	C	A	A	C	A	A	A	C	A	A	A	C	C	A	A	C	A	A
PsCam021062_11801_1809	A	A	A	A	G	A	G	G	A	A	A	G	G	A	A	G	A	A	A	A	G	A	A	A	A	A	G	G	G	G	A	G	A	A	G	G	A	A	A	A	A	G	G	G	A	G	A	G	G
PsCam021121_11837_271	R	A	G	G	A	G	G	A	G	A	A	G	G	A	G	G	A	G	A	A	A	A	A	A	A	G	A	G	G	G	A	A	A	A	A	G	G	A	A	A	A	G	A	A	A	A	G	G	A
PsCam021124_11840_246	T	T	T	C	T	C	T	C	C	T	C	C	T	T	C	C	C	C	T	C	C	C	T	C	T	C	C	C	C	C	T	T	T	T	T	T	T	C	C	C	C	T	T	C	T	C	C	C	T
PsCam021139_11853_1640	A	G	G	G	A	G	A	A	A	G	G	A	A	G	A	G	G	G	G	G	G	G	A	A	A	A	A	G	G	G	G	A	G	A	A	G	A	G	G	G	G	G	A	A	G	G	G	A	A
PsCam021150_11862_336	A	A	A	A	G	A	G	G	G	A	G	G	G	A	G	A	A	A	A	G	A	A	G	A	A	A	G	G	G	A	G	G	A	A	G	A	A	A	G	A	A	A	G	G	A	A	G	A	A
PsCam021166_11873_624	G	G	A	A	A	G	G	G	A	G	G	A	A	G	A	G	G	G	A	G	G	G	A	G	G	G	G	G	A	G	A	G	G	G	G	G	G	G	G	G	A	G	A	G	A	G	A	A	A
PsCam021215_11903_3481	G	T	T	G	G	T	T	T	G	T	T	G	G	T	G	T	T	T	T	T	T	G	G	G	T	G	G	G	T	G	T	G	T	T	G	T	G	T	T	T	G	T	G	G	G	T	G	G	T
PsCam021230_11913_2469	T	T	T	C	T	C	T	C	C	T	C	C	T	T	C	C	C	C	T	C	C	C	T	C	T	C	C	C	C	C	T	T	T	T	T	T	T	C	C	C	C	T	T	C	T	C	C	C	T
PsCam021270_11938_853	Y	C	T	T	C	T	T	C	C	C	C	T	T	C	T	T	C	T	C	C	C	C	C	C	C	T	C	T	T	T	C	C	C	C	C	T	T	C	C	C	C	T	C	C	C	C	T	T	C
PsCam021287_11947_281	C	C	C	T	T	T	T	T	T	C	T	C	C	C	T	C	C	C	C	C	C	C	C	T	C	T	T	T	C	C	C	T	C	C	T	C	Y	C	T	C	C	T	C	C	C	C	T	C	C
PsCam021304_11959_3277	G	A	A	G	A	G	A	G	A	A	A	G	G	A	G	G	A	A	A	A	A	A	A	G	A	G	G	G	G	G	A	A	G	A	A	G	G	A	A	A	A	G	A	A	A	A	G	G	A
PsCam021316_11968_1105	G	A	G	G	A	G	G	G	A	G	G	G	G	G	G	A	A	G	G	G	A	G	A	A	G	A	A	A	G	G	G	G	G	G	G	G	G	G	G	G	G	A	A	G	A	G	G	G	G
PsCam021317_11969_2709	G	A	A	A	G	G	A	G	A	A	A	A	A	G	A	A	A	A	A	G	A	A	A	A	A	G	G	G	G	G	A	A	G	A	A	G	G	G	G	G	G	A	A	G	G	G	G	G	A
PsCam021332_11979_2281	C	A	C	A	C	A	A	A	C	A	A	C	C	A	C	A	A	A	A	A	A	A	C	A	C	C	C	A	A	C	C	C	A	A	C	A	C	A	A	A	A	A	C	C	C	A	C	A	A
PsCam021376_12009_584	C	C	C	A	C	A	C	A	A	C	C	C	C	C	A	A	A	A	C	A	A	A	C	A	C	A	A	A	A	A	A	A	C	A	A	C	C	A	A	A	A	C	C	A	C	C	C	A	A
PsCam021386_12016_628	A	C	A	C	A	C	C	C	A	C	C	A	A	C	A	C	C	C	C	C	C	C	A	C	A	A	A	C	C	A	A	A	C	C	A	C	A	C	C	C	C	C	A	A	A	C	A	C	C
PsCam021428_12041_1417	T	C	C	C	T	T	C	T	C	C	C	C	C	T	C	C	C	C	C	T	C	C	C	C	C	T	T	C	T	T	C	C	T	C	C	T	T	C	C	C	T	C	C	T	T	T	T	T	C
PsCam021468_12066_417	A	G	G	A	G	G	G	A	G	A	G	G	G	A	G	R	A	G	A	A	A	A	G	G	A	G	G	G	G	A	A	A	G	G	A	G	G	A	A	A	A	G	G	A	A	A	G	G	A
PsCam021707_12205_506	G	T	T	T	G	T	G	T	T	T	T	T	G	G	G	K	G	G	G	G	G	G	G	G	G	G	T	T	G	T	G	G	G	G	G	T	T	T	T	T	G	T	T	T	G	T	G	T	G
PsCam021708_12206_479	G	G	G	G	A	G	G	G	A	G	G	G	A	G	G	A	A	G	A	G	A	G	A	A	G	A	G	A	A	G	G	A	A	A	A	G	G	G	G	G	G	A	A	A	A	G	A	G	G
PsCam021730_12216_69	A	C	C	C	A	A	C	A	C	C	C	C	C	A	C	C	C	C	C	A	C	C	C	C	C	A	A	A	A	A	C	C	A	C	C	A	A	A	A	A	A	C	C	A	A	A	A	A	C
PsCam021733_12219_327	A	G	G	A	A	G	G	G	A	G	G	A	A	G	A	G	G	G	G	G	G	A	A	A	G	A	A	A	G	A	G	A	G	A	A	G	G	G	G	G	A	G	A	G	A	G	A	A	G
PsCam021739_12222_467	G	T	G	T	T	T	G	G	T	T	G	T	G	G	T	G	G	G	G	T	G	G	G	T	G	T	T	T	G	G	G	T	G	G	T	T	failed	G	G	G	T	T	T	G	G	T	T	G	G
PsCam021786_12244_520	G	T	G	T	G	T	G	T	T	T	T	T	T	G	G	K	G	G	G	G	G	G	G	G	G	G	T	T	G	T	G	G	G	G	G	T	T	T	T	T	G	T	T	T	G	T	G	T	G
PsCam021797_12250_599	A	A	G	G	G	A	A	G	G	A	A	G	G	G	A	A	A	A	G	A	A	A	G	A	A	A	A	A	G	A	G	A	A	A	A	A	A	A	A	A	G	A	G	A	G	A	G	G	G
PsCam021890_12309_303	G	K	G	T	T	G	T	G	T	G	T	G	T	G	G	G	G	T	T	T	G	T	G	T	G	T	G	T	T	G	G	G	T	G	G	G	G	T	T	T	G	T	G	T	G	G	G	G	G
PsCam021891_12310_347	T	T	T	T	T	T	T	G	T	T	G	T	T	T	G	T	G	K	T	T	K	T	G	T	T	G	T	G	T	T	T	G	G	G	G	G	G	G	G	G	G	T	G	T	T	G	T	T	T
PsCam021997_12372_94	T	K	T	T	T	G	G	G	T	T	T	G	T	G	G	G	G	T	T	T	G	T	G	T	T	T	G	T	T	G	G	G	T	T	G	G	G	T	T	T	G	T	G	T	G	G	G	T	G
PsCam022160_12462_91	A	G	A	A	G	A	A	A	G	A	A	A	A	A	A	G	G	A	A	A	G	A	G	G	A	G	G	G	G	A	A	A	A	A	A	A	A	A	A	A	A	G	G	A	G	A	A	A	A
PsCam022188_12477_4804	T	T	T	C	T	C	T	C	C	T	C	C	T	T	C	C	C	C	T	C	C	C	T	C	T	C	C	C	C	C	T	T	T	T	T	T	T	C	C	C	C	T	T	C	T	C	C	C	T
PsCam022213_12490_265	G	G	G	A	G	A	G	G	A	G	A	G	G	A	A	A	A	A	G	A	A	A	G	A	G	A	A	G	G	G	G	G	G	G	G	G	A	A	A	A	A	G	G	A	G	A	A	A	G
PsCam022264_12520_389	G	G	G	T	T	G	T	T	T	G	G	T	T	G	G	T	G	G	G	G	G	G	G	T	G	G	T	T	T	T	G	T	G	G	T	T	G	G	G	G	G	T	T	T	G	T	G	T	T
PsCam022273_12525_605	T	C	T	T	T	C	C	T	C	C	C	T	T	C	T	T	T	T	T	C	C	C	C	C	T	C	T	T	C	T	C	C	C	C	C	T	T	T	T	T	C	T	C	C	C	C	C	C	T
PsCam022312_12544_402	C	C	C	T	C	T	C	T	T	C	C	C	C	C	T	T	T	T	C	T	T	T	C	T	C	T	T	T	T	T	T	T	C	T	T	C	C	T	T	T	T	C	C	T	C	T	C	T	T
PsCam022497_12640_723	T	T	T	T	T	T	T	T	T	T	C	T	T	T	C	T	T	T	T	T	T	C	C	C	T	C	T	C	C	C	T	T	C	T	T	C	C	C	C	C	C	T	T	T	T	C	C	T	T
PsCam022556_12671_530	A	A	G	A	G	G	A	G	G	G	A	G	A	G	A	A	A	A	G	A	A	A	A	A	A	A	G	G	A	G	A	A	G	A	A	G	G	A	A	A	G	A	G	G	G	G	A	G	A
PsCam022603_12702_205	A	G	G	G	A	A	G	A	G	G	G	G	G	A	G	G	G	G	G	A	G	G	G	G	G	A	A	A	A	A	G	G	A	G	G	A	A	A	A	A	A	G	G	A	A	A	A	A	G
PsCam022606_12705_250	T	T	T	T	C	T	T	T	T	T	T	T	T	C	C	C	C	C	C	C	C	C	C	C	C	C	T	T	C	T	C	C	C	C	C	T	T	T	T	T	C	T	T	T	C	T	C	T	C
PsCam022621_12715_80	G	G	G	G	A	A	A	A	A	A	G	A	A	A	G	A	G	A	A	A	G	A	A	A	G	G	A	G	G	A	G	A	G	G	A	G	G	A	A	A	G	R	A	A	A	G	A	G	G
PsCam022687_12755_496	G	A	A	G	A	A	G	G	A	G	A	A	A	G	A	R	G	A	A	G	G	G	A	A	G	A	A	A	A	G	G	G	A	A	G	A	A	G	G	G	G	A	G	G	G	G	A	A	R
PsCam022751_12792_136	A	G	G	A	G	A	G	A	G	G	G	A	A	G	A	A	G	G	G	G	G	G	G	A	G	A	A	A	A	A	G	G	A	G	G	A	A	G	G	G	G	A	G	G	G	G	A	A	G
PsCam022766_12800_305	T	T	T	C	T	C	T	C	C	T	T	T	T	T	C	C	C	C	T	C	C	C	T	C	T	C	C	C	C	C	C	C	T	C	C	T	T	C	C	C	C	T	T	C	T	T	T	C	C
PsCam022960_12907_1897	G	A	A	A	G	A	G	G	G	A	A	G	G	A	G	A	A	G	A	A	A	A	G	A	G	G	G	A	A	A	A	G	A	A	G	A	G	A	A	A	A	A	G	G	G	A	A	G	G
PsCam022988_12926_1607	G	G	G	A	G	G	G	G	G	A	A	A	A	A	G	G	G	A	A	A	A	G	G	A	G	A	A	A	G	G	A	A	G	A	A	G	A	A	A	A	G	A	A	G	G	G	A	G	G
PsCam023048_12956_2360	A	A	A	G	A	A	G	G	A	G	G	G	G	G	A	G	A	G	G	G	G	A	A	G	A	G	A	G	A	A	A	G	A	G	G	A	G	G	G	G	A	G	G	A	A	A	A	A	A
PsCam023077_12977_819	T	T	T	T	T	T	T	C	T	T	C	T	T	T	C	T	C	T	T	T	Y	T	C	T	T	C	T	C	C	T	T	C	C	T	C	C	C	C	C	C	C	T	C	T	T	C	C	T	T
PsCam023080_12980_275	T	T	T	T	T	T	T	C	C	T	C	T	T	T	C	T	C	T	T	T	Y	C	C	C	T	C	T	C	C	T	T	T	C	T	T	C	C	C	C	C	C	T	C	T	T	C	C	T	T
PsCam023105_12999_2266	G	G	G	A	G	A	G	A	A	A	G	A	G	G	G	R	G	G	G	G	G	G	G	G	G	G	A	A	A	A	G	G	G	G	G	A	A	A	A	A	G	A	A	A	G	A	G	A	A
PsCam023115_13009_1850	G	G	T	T	T	T	G	T	G	G	G	T	T	G	T	T	T	G	T	G	G	G	G	G	T	G	T	G	G	T	G	G	K	G	G	T	T	T	T	T	G	T	G	G	G	G	T	G	T
PsCam023133_13024_450	Y	C	T	T	C	T	T	C	C	C	C	T	T	C	T	T	C	T	C	C	C	C	C	C	C	T	C	T	T	T	C	C	C	C	C	T	T	C	C	C	C	T	C	C	C	C	T	T	C
PsCam023137_13027_1019	G	G	T	T	T	T	T	G	G	G	G	T	T	G	T	T	G	G	G	T	T	G	T	T	T	T	T	G	T	T	T	G	T	T	G	T	T	G	G	G	T	G	G	T	T	T	G	T	T
PsCam023140_13030_2325	G	G	G	T	T	G	T	T	T	G	T	T	T	G	G	T	G	G	G	G	G	G	G	T	G	G	T	T	T	T	G	G	G	G	G	T	G	T	T	T	G	T	T	T	G	T	G	T	T
PsCam023144_13033_1388	C	C	C	T	T	T	C	T	T	C	C	C	C	C	T	C	C	C	T	T	T	C	C	C	C	T	T	T	T	T	C	C	T	C	C	C	C	C	C	C	T	C	C	T	T	C	T	C	C
PsCam023151_13040_1776	T	T	T	T	T	T	T	C	C	T	C	T	T	T	C	T	C	T	T	T	Y	C	C	C	T	C	T	C	C	T	T	T	C	T	T	C	C	C	C	C	C	T	C	T	T	C	C	T	T
PsCam023159_13045_301	T	T	T	C	C	C	T	C	C	T	T	T	T	T	C	T	T	T	C	C	C	T	T	T	T	C	C	C	C	C	T	T	C	T	T	T	T	T	T	T	C	T	T	C	C	T	C	T	T
PsCam023181_13062_758	C	C	C	C	T	C	C	C	C	C	C	C	C	T	T	T	T	T	T	T	T	T	T	T	T	T	C	C	T	C	T	T	T	T	T	C	C	C	C	C	T	C	C	C	T	C	T	C	T
PsCam023193_13070_1149	A	G	G	A	G	G	G	G	A	G	G	A	A	G	A	G	G	G	G	G	G	A	A	A	G	A	A	A	G	A	G	A	G	A	A	G	A	G	G	G	A	G	A	A	A	G	A	A	G
PsCam023197_13073_121	T	T	T	C	C	C	T	C	T	T	C	T	T	T	T	C	C	C	C	T	Y	T	C	T	T	T	T	C	T	T	T	C	C	T	C	C	C	C	C	C	T	T	C	T	C	C	T	T	T
PsCam023199_13075_1385	G	R	G	G	G	A	G	A	G	G	G	A	G	G	A	A	A	G	G	G	A	G	A	G	G	G	A	G	G	A	A	A	G	G	A	A	A	G	G	G	A	G	A	G	A	A	A	G	A
PsCam023200_13076_274	T	T	G	G	G	G	T	G	T	T	T	G	G	T	G	G	G	T	G	K	T	T	T	T	G	T	G	T	T	G	T	T	K	T	T	G	G	G	G	G	T	G	T	T	T	T	G	T	G
PsCam023211_13086_538	A	G	G	G	A	G	A	G	G	G	G	G	G	A	A	R	A	A	A	A	A	A	A	A	A	A	G	G	A	G	A	A	A	A	A	G	G	G	G	G	A	G	G	G	A	G	A	G	A
PsCam023243_13109_2612	A	A	G	G	G	G	G	A	A	A	A	G	G	A	G	G	A	G	G	G	G	A	G	G	G	G	G	A	G	G	G	A	G	G	A	G	G	A	A	A	A	A	G	G	G	G	A	G	G
PsCam023274_13134_527	T	C	T	T	C	C	C	C	C	T	C	T	T	C	T	C	C	C	T	C	C	C	T	C	T	C	C	C	T	C	T	C	C	C	C	T	C	C	C	C	C	C	T	C	T	C	T	T	T
PsCam023300_13154_1928	C	C	C	C	C	C	C	T	C	C	C	T	T	T	C	T	C	T	T	T	C	C	C	C	C	C	T	C	C	T	T	T	C	C	T	C	C	T	T	T	C	Y	T	T	T	C	T	C	C
PsCam023344_13188_243	T	T	C	C	C	T	T	C	T	T	C	C	C	C	C	T	C	T	C	Y	T	C	T	T	C	T	C	T	C	C	C	T	T	T	T	T	C	C	C	C	T	C	T	T	T	T	C	T	C
PsCam023348_13191_2665	G	A	G	A	G	A	G	G	A	A	A	G	G	G	G	G	A	G	G	A	A	A	A	A	A	G	G	G	A	G	G	A	A	A	A	G	G	G	G	G	A	G	A	A	A	A	A	A	G
PsCam023350_13193_695	C	C	A	A	A	A	C	A	C	C	C	A	A	C	A	A	A	A	A	C	C	C	C	C	A	C	A	C	C	A	C	C	M	C	C	A	A	A	A	A	C	A	C	C	C	C	A	C	A
PsCam023358_13200_2416	C	C	T	T	C	C	T	C	C	C	C	T	T	C	C	T	T	T	T	C	T	C	C	C	T	C	T	T	T	T	C	T	T	C	T	C	C	C	C	C	T	T	T	T	C	T	C	T	T
PsCam023391_13224_936	A	A	G	G	A	G	G	A	A	A	A	G	G	A	G	G	A	A	A	A	A	A	A	A	A	G	G	A	G	G	A	A	A	A	A	G	G	A	A	A	A	G	A	A	A	A	G	G	A
PsCam023428_13252_1135	G	A	A	A	A	A	G	G	A	A	G	G	G	G	A	G	G	G	G	G	G	G	G	A	G	A	A	A	G	G	G	A	G	G	A	G	A	G	G	G	A	A	G	G	G	A	A	G	G
PsCam023436_13259_1431	G	G	G	G	G	G	G	A	G	G	A	G	G	G	A	G	A	R	G	G	R	G	A	G	G	A	G	A	G	G	G	A	A	A	A	A	A	A	A	A	A	G	A	G	G	A	G	G	G
PsCam023473_13286_428	C	T	C	C	T	T	T	T	T	C	T	C	C	T	C	T	T	T	C	T	T	T	C	T	C	T	T	T	C	T	C	T	T	T	T	C	T	T	T	T	T	T	C	T	C	T	C	C	C
PsCam023474_13287_376	A	C	C	A	C	A	C	C	A	C	A	C	C	C	A	A	C	C	C	C	C	A	A	A	C	A	A	A	C	A	C	C	C	A	C	C	A	A	C	A	A	C	A	C	A	A	A	C	A
PsCam023560_13344_119	T	T	T	C	T	C	T	C	C	T	T	T	T	T	C	C	C	C	T	C	C	C	T	C	T	C	C	C	C	C	C	C	C	C	C	T	C	C	C	C	C	C	T	C	T	T	T	C	C
PsCam023598_13374_379	A	A	G	G	G	G	G	A	A	A	A	G	G	A	G	G	A	A	A	G	G	A	G	G	G	G	G	A	G	G	G	A	G	G	A	G	G	A	A	A	G	A	A	G	G	G	A	G	G
PsCam023602_13376_2532	G	G	A	G	A	A	G	A	G	G	G	A	G	A	G	G	G	G	A	G	G	G	G	G	G	G	A	A	G	A	G	G	A	G	G	A	A	G	G	G	A	G	G	A	A	A	G	A	A
PsCam023608_13380_3334	C	A	C	A	C	A	A	A	C	A	A	C	C	A	C	A	A	A	A	A	A	C	C	C	A	C	C	A	A	C	C	C	A	A	C	A	C	A	A	A	C	A	C	C	C	A	C	C	A
PsCam023662_13415_528	C	T	C	T	C	C	T	C	T	T	T	C	T	C	T	T	T	C	C	C	T	T	T	T	T	C	C	C	C	C	C	T	C	C	T	C	C	T	T	T	C	T	C	C	C	C	T	C	C
PsCam023671_13421_132	C	C	T	T	T	T	T	C	T	C	C	C	C	T	C	T	T	T	C	C	T	C	C	T	C	C	C	T	C	T	C	T	T	T	T	C	T	T	T	T	T	T	C	T	C	T	C	C	C
PsCam023682_13428_659	C	A	A	C	C	C	A	A	A	A	C	A	A	A	C	C	A	A	A	A	A	C	C	C	A	C	C	C	A	C	A	C	C	C	C	A	C	C	A	C	C	A	C	A	C	A	C	A	A
PsCam023694_13436_237	T	T	G	G	G	G	G	T	T	T	T	G	G	T	G	T	T	T	T	G	T	T	G	G	G	T	G	T	G	G	G	T	G	G	T	G	G	T	T	T	G	G	T	G	G	G	T	G	G
PsCam023768_13486_112	G	A	A	G	A	G	A	A	A	A	A	G	G	A	G	G	A	A	A	A	A	A	A	G	A	G	G	G	G	G	A	A	G	A	A	G	G	A	A	A	A	G	A	A	A	A	G	G	A
PsCam023821_13519_721	C	C	C	C	C	C	C	A	A	C	A	C	C	C	A	C	A	C	C	C	M	A	A	C	C	A	C	A	A	C	C	C	A	C	C	A	A	A	A	A	A	C	A	C	C	A	A	C	C
PsCam023827_13524_562	C	C	T	T	C	C	C	T	T	C	C	C	C	C	T	T	C	T	C	T	C	T	C	C	C	T	T	T	T	C	T	T	C	T	T	C	T	T	T	T	C	C	T	T	C	C	C	T	T
PsCam023868_13552_478	A	G	G	A	A	A	G	G	G	G	G	G	G	G	A	A	G	G	G	G	G	A	A	A	G	A	A	A	G	A	G	A	G	A	A	G	G	A	G	A	A	G	A	G	A	G	A	G	G
PsCam023937_13596_66	T	C	C	T	T	C	C	C	T	C	C	T	T	C	T	T	C	C	C	C	C	T	T	T	C	T	T	T	C	T	C	T	C	T	T	C	C	C	C	C	T	C	T	C	T	C	T	C	C
PsCam023950_13604_1623	C	C	T	T	T	T	T	T	T	T	C	T	T	C	C	C	C	C	T	C	C	C	C	C	T	C	T	T	C	T	C	C	T	C	C	C	T	T	T	T	T	C	C	T	T	C	T	T	T
PsCam023976_13621_524	C	C	C	C	C	C	C	T	C	C	T	C	C	C	T	C	T	C	C	C	Y	C	T	C	C	T	C	T	T	C	C	T	T	C	T	T	T	T	T	T	T	C	T	C	C	T	T	C	C
PsCam023984_13627_3494	C	T	T	C	T	T	T	C	T	C	T	T	T	C	T	Y	C	T	T	C	C	C	T	T	C	T	T	T	T	C	C	C	T	T	C	T	T	C	C	C	C	T	T	C	C	C	T	T	C
PsCam024028_13660_713	A	G	G	A	G	G	G	G	A	G	G	A	A	G	A	G	G	G	G	G	G	A	A	A	G	A	A	A	G	A	G	A	G	A	A	G	A	G	G	G	A	G	A	A	A	G	A	A	G
PsCam024041_13666_144	G	G	A	G	A	A	A	G	A	G	A	A	A	G	A	A	G	A	G	G	G	G	A	A	G	A	A	A	A	G	G	G	A	G	G	A	A	G	G	G	G	A	G	G	G	G	A	A	G
PsCam024125_13714_185	G	G	A	A	A	A	A	G	G	G	G	A	A	G	A	G	G	A	A	A	A	G	A	A	A	A	A	G	A	A	A	G	A	A	G	A	A	G	G	G	A	G	A	A	A	A	G	A	A
PsCam024189_13756_595	T	G	T	T	T	G	G	G	T	G	G	T	T	G	T	G	G	G	G	G	G	T	T	T	G	T	T	G	G	T	G	T	G	G	T	G	T	G	G	G	T	G	T	T	T	G	T	T	G
PsCam024215_13770_166	T	T	T	C	C	C	C	T	C	T	T	T	T	C	T	C	C	C	T	C	C	C	T	C	T	T	C	C	T	C	C	C	C	C	C	T	C	C	C	C	C	C	T	C	T	C	T	T	T
PsCam024248_13790_477	C	T	C	T	C	T	T	T	C	T	T	C	C	T	C	T	T	T	T	T	T	C	C	C	T	C	C	T	T	C	C	C	T	T	C	T	C	T	T	T	C	T	C	C	C	T	C	C	T
PsCam024319_13831_2684	G	G	A	A	G	A	A	G	G	G	G	A	A	G	A	A	G	G	G	G	G	G	G	G	G	A	A	G	A	A	G	G	G	G	G	A	A	G	G	G	G	A	G	G	G	G	A	A	G
PsCam024418_13881_2624	C	C	C	T	T	T	T	C	T	C	C	C	C	T	C	T	T	T	C	T	T	T	C	T	C	C	T	T	C	T	C	T	T	T	T	C	T	T	T	T	T	T	C	T	C	T	C	C	C
PsCam024434_13891_420	T	T	T	T	T	T	T	G	G	T	G	T	T	T	G	T	G	T	T	T	K	T	G	T	T	G	T	G	G	T	T	G	G	T	G	G	G	G	G	G	G	T	G	T	T	G	G	T	T
PsCam024514_13931_284	G	G	G	A	G	G	A	G	G	A	G	G	G	G	G	G	G	G	G	A	G	G	A	A	A	G	A	G	G	G	A	G	G	G	G	G	G	G	G	G	A	A	G	A	A	G	G	A	A
PsCam024538_13944_449	A	A	A	A	G	A	A	A	A	A	A	A	A	G	G	G	G	G	G	G	G	G	G	G	G	G	A	A	G	A	G	G	G	G	G	A	A	A	A	A	G	A	A	A	G	A	G	A	G
PsCam024561_13959_52	T	T	G	G	G	T	T	G	T	G	G	T	G	T	G	T	T	G	T	G	T	G	T	G	T	G	G	T	G	G	G	G	T	T	G	T	K	G	G	G	T	G	G	T	G	T	T	T	T
PsCam024697_14034_1257	A	A	A	G	A	G	A	G	G	A	A	A	A	A	G	G	G	G	A	G	G	G	A	G	A	G	G	G	G	G	G	G	A	G	G	A	A	G	G	G	G	G	A	G	A	A	A	G	G
PsCam024772_14074_1288	G	A	A	A	A	A	G	A	A	A	A	G	G	A	G	A	G	A	G	G	G	A	A	A	G	G	G	A	G	G	A	A	A	A	A	G	G	A	A	A	G	A	G	A	G	G	G	G	A
PsCam024796_14091_910	T	T	G	G	G	G	G	T	G	G	T	G	G	T	T	T	T	T	G	T	T	T	T	T	G	T	G	T	T	G	G	T	G	T	T	T	G	T	G	T	G	T	T	G	G	T	G	G	G
PsCam024807_14101_285	T	T	T	T	C	T	C	C	C	T	C	C	C	T	C	T	T	T	T	C	T	T	C	T	T	T	C	C	C	T	C	C	T	T	C	T	T	T	C	T	T	T	C	C	T	T	C	T	T
PsCam024828_14119_1046	T	T	T	T	G	G	T	T	G	T	T	G	T	T	G	T	T	T	T	G	T	G	T	G	T	G	G	G	T	G	T	T	T	T	T	G	G	T	T	T	G	G	G	T	T	G	G	T	T
PsCam024837_14128_2128	T	C	C	T	C	T	C	T	C	C	C	T	T	C	T	T	C	C	C	C	C	C	C	T	C	T	T	T	T	T	C	C	C	C	C	T	T	C	C	C	C	T	C	C	C	C	T	T	C
PsCam024843_14133_904	C	T	T	C	T	C	T	T	C	T	C	T	T	C	C	C	T	T	T	T	T	C	C	C	T	C	C	C	T	C	T	T	T	C	T	T	C	C	T	C	C	T	C	T	C	C	C	T	T
PsCam024849_14137_1806	A	A	G	G	G	A	A	G	G	G	A	A	G	A	G	A	A	G	A	G	A	G	A	G	A	G	G	A	G	G	G	G	A	A	G	G	A	G	G	G	A	G	G	A	G	A	A	A	A
PsCam024860_14147_720	A	A	A	G	A	A	G	G	A	G	G	G	G	G	A	A	A	G	G	G	G	A	A	G	A	G	A	G	A	A	A	G	A	G	G	A	G	G	G	G	A	G	G	A	A	A	G	A	A
PsCam024873_14156_213	G	A	G	G	G	A	A	G	A	A	A	G	G	A	G	G	G	G	G	A	A	A	A	A	G	A	G	G	A	G	A	A	A	A	A	G	G	G	G	G	A	G	A	A	A	A	A	A	G
PsCam024923_14194_1098	G	A	G	A	G	A	A	A	G	A	A	G	G	A	A	G	A	G	G	G	A	A	G	A	A	A	G	A	G	G	G	A	G	G	A	G	A	A	A	A	A	A	G	G	G	A	G	G	G
PsCam024928_14197_1251	G	A	G	A	A	A	A	A	G	G	A	G	A	G	A	G	A	G	A	G	G	G	A	A	A	A	G	G	A	A	G	G	A	G	G	G	A	A	A	A	G	G	G	A	A	G	A	G	A
PsCam024968_14226_368	T	T	T	C	C	C	C	C	T	T	C	T	C	T	T	T	C	C	C	C	C	T	C	T	C	T	T	C	C	T	T	C	C	T	C	C	C	C	C	C	T	C	C	T	C	C	T	T	T
PsCam024976_14232_861	T	T	T	T	G	G	T	G	G	T	T	G	T	T	G	T	T	T	K	G	K	G	T	G	T	G	G	G	G	G	G	T	T	T	T	G	G	T	T	T	G	G	G	T	T	T	G	T	T
PsCam025012_14258_667	Y	T	C	C	T	C	C	T	C	T	T	C	C	T	C	C	T	C	T	T	T	T	T	T	T	C	T	C	C	C	T	T	T	T	T	C	C	T	T	T	T	C	T	T	T	T	C	C	T
PsCam025082_14309_170	A	A	A	A	G	G	A	A	G	A	A	G	A	A	G	A	A	A	R	G	R	G	A	G	A	G	G	G	G	G	G	A	A	A	A	G	G	A	A	A	G	G	G	A	A	A	G	A	A
PsCam025097_14318_730	C	T	C	T	C	C	T	C	T	T	T	T	T	C	T	T	T	T	C	C	T	T	T	T	T	C	C	T	C	C	T	T	C	C	T	C	C	T	T	T	C	T	T	C	C	C	C	C	C
PsCam025302_14455_304	G	G	G	G	A	A	G	A	A	G	G	A	G	G	A	G	G	G	R	A	R	A	G	A	G	A	A	A	A	A	A	G	G	G	G	A	A	G	G	G	A	A	A	G	G	G	A	G	G
PsCam025318_14467_206	A	A	A	A	A	A	A	G	G	A	G	A	A	A	G	A	G	A	A	A	R	A	G	A	A	G	A	G	G	A	A	G	G	A	G	G	G	G	G	G	G	A	G	A	A	G	G	A	A
PsCam025426_14546_102	A	A	A	C	C	A	C	C	C	A	C	C	A	A	A	C	A	A	A	A	A	A	A	C	A	A	C	C	C	C	A	A	A	A	A	C	A	C	C	C	A	C	C	C	A	C	A	C	C
PsCam025471_14584_2328	A	A	A	G	G	A	G	G	G	G	A	G	A	A	A	G	A	A	A	A	A	A	A	G	A	A	G	G	G	G	A	A	A	A	A	G	A	G	G	G	A	G	G	G	A	G	A	G	G
PsCam025495_14604_152	T	T	T	C	T	T	C	T	T	C	T	T	T	T	T	T	T	Y	C	C	T	T	T	C	C	T	C	T	T	T	C	T	T	T	T	T	T	T	T	T	C	C	T	C	C	T	T	C	C
PsCam025504_14611_1966	C	T	C	C	C	C	C	C	C	C	T	C	T	T	T	T	T	T	C	T	T	T	Y	T	T	T	C	C	T	C	T	T	C	T	T	C	C	C	C	C	C	T	T	C	C	C	T	C	T
PsCam025517_14619_2794	C	T	C	T	C	T	T	T	C	T	T	C	C	T	T	C	T	T	T	C	T	T	C	T	T	T	T	T	C	C	C	T	C	Y	T	T	T	T	T	T	T	T	C	T	C	T	C	C	C
PsCam025546_14641_790	T	C	T	C	T	C	C	C	T	C	C	T	T	T	C	T	C	C	C	T	C	C	T	C	C	C	C	C	T	T	T	C	C	Y	C	C	C	C	C	C	C	C	T	C	T	C	T	T	T
PsCam025548_14643_2834	A	A	G	G	G	G	G	A	A	A	A	G	G	A	G	G	A	G	G	G	G	A	G	G	G	G	G	A	G	G	G	A	G	G	A	G	G	A	A	A	G	A	G	G	G	G	A	G	G
PsCam025575_14664_1934	A	A	G	G	A	A	G	A	A	A	A	G	G	A	A	G	G	G	G	A	G	A	A	A	G	A	G	G	G	G	A	G	G	A	G	A	A	A	A	A	G	G	G	G	A	G	A	G	G
PsCam025595_14681_1245	C	T	C	C	C	C	C	T	T	T	C	C	C	C	C	C	T	C	T	C	C	C	C	T	C	Y	T	T	T	C	C	T	T	C	T	T	C	C	C	C	C	T	T	T	C	C	T	C	C
PsCam025597_14683_1079	T	T	T	C	T	T	C	T	T	C	T	T	T	T	T	T	T	Y	C	C	T	T	C	C	C	T	C	T	T	T	C	T	T	T	T	T	T	T	T	T	C	C	T	C	C	T	T	C	C
PsCam025630_14709_261	A	A	G	G	A	A	G	A	A	A	A	G	G	A	A	G	G	G	G	G	G	A	A	A	G	A	G	G	G	G	A	G	G	A	G	A	A	A	A	A	G	G	G	G	A	G	A	G	G
PsCam025645_14719_364	C	C	C	C	T	C	C	T	T	C	C	T	T	C	T	C	C	T	C	C	C	C	T	C	T	T	T	C	C	T	C	T	C	C	T	C	T	C	C	C	C	C	T	T	T	C	T	C	T
PsCam025728_14781_395	C	T	T	C	T	T	T	T	C	T	T	C	C	T	C	T	T	T	T	T	T	C	C	C	T	C	C	C	T	C	T	C	T	C	C	T	C	T	T	T	C	T	C	C	C	T	C	C	T
PsCam025736_14786_495	A	A	C	C	A	C	C	A	A	A	A	C	C	A	C	C	A	A	A	A	A	A	A	A	A	C	C	A	C	C	A	A	A	A	A	C	C	A	A	A	A	C	A	A	A	A	C	C	A
PsCam025769_14802_955	C	T	C	C	T	C	T	T	T	T	T	C	C	T	C	C	T	T	T	T	T	T	T	T	T	C	C	C	C	C	T	T	C	T	T	C	C	T	T	T	T	C	C	T	T	T	C	C	T
PsCam025781_14810_307	G	G	G	A	A	G	A	A	A	G	G	A	A	G	G	A	G	R	R	R	G	G	G	A	G	G	A	A	A	A	G	A	G	R	A	A	G	G	G	G	G	A	A	A	G	A	G	A	A
PsCam025849_14854_2582	T	C	T	T	C	T	T	T	C	T	T	T	T	T	T	C	C	T	T	T	C	T	C	C	T	C	C	C	C	T	C	T	T	T	T	T	T	T	T	T	T	T	C	T	C	T	T	T	C
PsCam025854_14858_1616	G	G	A	A	A	A	A	G	G	G	G	A	A	G	A	G	G	A	G	A	G	G	A	A	A	G	A	G	A	A	A	G	A	A	G	A	A	G	G	G	A	A	G	A	A	A	G	A	A
PsCam025866_14867_513	A	G	A	G	A	G	G	G	A	A	G	A	G	A	A	A	G	A	G	A	A	A	G	A	A	G	A	A	G	G	G	A	G	A	A	A	G	G	G	G	A	A	A	G	G	A	G	A	G
PsCam025877_14874_163	A	A	A	C	C	A	C	C	C	A	C	C	C	A	C	A	A	A	A	C	A	A	C	A	A	A	C	C	C	A	C	C	A	A	C	A	A	A	C	A	A	A	C	C	A	A	C	A	A
PsCam025935_14913_386	G	G	G	G	A	A	G	G	G	G	G	G	A	A	A	A	A	G	A	A	A	A	G	A	A	G	G	G	A	A	A	A	A	A	A	G	A	G	G	G	A	G	A	G	A	G	A	G	A
PsCam026054_14999_2864	G	G	A	A	A	A	A	G	G	G	G	A	A	G	A	A	G	A	A	A	A	G	A	A	A	A	A	G	A	A	A	G	A	A	G	A	A	G	G	G	G	G	A	A	A	A	G	A	A
PsCam026071_15012_634	C	C	T	T	T	T	T	C	C	C	C	T	T	C	T	C	C	C	C	T	C	C	T	T	T	C	T	C	T	T	T	C	T	T	C	T	T	C	C	C	T	T	C	T	T	T	C	T	T
PsCam026086_15024_280	G	G	G	A	G	A	G	A	A	G	A	A	G	G	A	A	A	A	G	A	A	A	G	A	G	A	A	A	A	A	G	G	G	G	G	G	G	A	A	A	A	G	G	A	G	A	A	A	G
PsCam026096_15030_675	T	C	C	T	T	T	C	C	C	C	C	C	C	C	T	T	C	C	C	C	C	T	T	T	C	T	T	T	C	T	C	T	C	T	T	C	C	T	C	T	T	C	T	C	T	C	T	C	C
PsCam026126_15050_530	G	A	G	A	G	A	G	G	A	G	A	G	G	A	A	A	A	A	G	A	A	A	G	G	G	A	A	G	G	G	G	G	G	G	G	G	A	A	A	A	A	G	G	A	G	A	A	A	G
PsCam026132_15054_487	A	C	A	C	A	C	C	C	A	C	C	A	A	A	C	A	C	A	A	A	C	C	A	C	C	C	C	C	A	A	A	C	A	A	C	A	C	C	C	C	C	C	A	A	A	C	A	A	A
PsCam026136_15057_624	A	C	C	C	C	C	A	A	C	C	A	A	A	A	C	A	A	A	A	A	A	A	A	C	A	C	C	C	A	A	A	C	A	A	C	A	C	A	A	A	C	C	A	A	A	C	C	A	A
PsCam026143_15061_364	G	G	G	T	T	T	T	T	T	G	T	T	T	G	T	G	G	G	G	T	G	G	G	T	G	T	T	T	K	T	T	T	G	G	T	G	K	G	T	G	G	T	T	G	G	G	T	G	G
PsCam026201_15102_173	T	C	T	T	T	T	T	C	C	T	T	T	T	T	T	T	C	T	C	T	C	T	C	C	T	Y	C	C	C	T	T	C	C	T	C	C	T	T	T	T	T	C	C	C	C	T	C	T	T
PsCam026208_15108_192	T	T	T	T	T	T	T	C	C	T	C	T	T	T	C	T	C	T	T	T	Y	C	C	T	T	C	T	C	C	T	T	T	C	T	T	C	C	C	C	C	C	T	C	T	T	C	C	T	T
PsCam026222_15122_271	C	C	T	T	C	C	C	T	T	C	C	C	T	C	T	C	C	T	C	T	C	T	C	T	C	T	T	T	T	T	T	T	C	C	T	C	C	T	T	T	C	C	T	C	C	C	C	T	C
PsCam026261_15148_370	C	A	C	A	C	C	A	C	A	A	A	C	A	C	A	A	A	C	C	A	A	A	A	A	A	A	C	C	C	C	A	A	C	A	A	C	C	A	A	A	C	A	A	C	C	C	A	C	C
PsCam026279_15162_108	T	T	C	C	C	T	T	C	T	C	T	T	C	T	C	T	T	C	T	C	T	C	T	C	T	C	C	T	C	C	C	C	T	T	C	C	Y	C	C	C	T	C	C	T	C	T	T	T	T
PsCam026416_15260_127	T	T	G	G	G	G	T	G	T	T	T	G	G	T	G	G	G	G	G	T	T	T	T	T	G	T	G	T	T	G	T	T	K	T	T	G	G	G	G	G	T	G	T	T	T	T	G	T	G
PsCam026432_15271_378	C	C	C	T	T	C	T	T	T	C	C	T	T	C	C	T	C	C	C	C	C	C	C	T	C	C	T	T	T	T	C	T	C	C	T	T	C	C	C	C	C	T	T	T	C	T	C	T	T
PsCam026510_15331_5439	T	C	C	T	C	T	C	C	T	C	T	C	C	C	T	T	C	C	C	C	C	T	T	T	C	T	T	T	C	T	C	C	C	T	C	C	T	T	C	T	T	C	T	C	T	T	T	C	T
PsCam026513_15334_231	T	C	C	C	T	C	T	C	C	C	C	C	C	C	T	Y	T	T	T	T	T	T	T	T	T	T	C	C	T	C	T	T	T	T	T	C	C	C	C	C	T	C	C	C	T	C	T	C	T
PsCam026516_15337_79	C	C	C	C	T	C	T	T	C	C	C	T	T	C	C	T	C	C	C	C	C	C	C	T	C	C	T	T	T	T	C	T	C	C	T	T	C	C	C	C	C	T	T	T	C	T	C	T	T
PsCam026567_15374_4079	A	G	A	A	G	G	G	G	G	A	A	A	A	G	A	G	G	G	A	G	G	G	A	G	A	G	G	G	A	G	A	G	G	G	G	A	G	G	G	G	G	G	A	G	A	G	A	A	A
PsCam026608_15403_2080	T	C	C	T	C	T	T	T	C	T	C	T	T	C	T	C	C	C	C	T	T	C	C	Y	C	T	T	C	T	T	C	C	C	C	C	T	T	C	C	C	C	C	T	C	T	T	T	T	C
PsCam026664_15439_1935	C	C	T	T	T	T	T	C	C	C	C	T	T	C	T	T	C	T	T	T	T	C	T	T	T	T	T	C	T	T	T	C	T	T	C	T	T	C	C	C	T	C	T	T	T	T	C	T	T
PsCam026700_15463_3101	A	G	G	A	G	A	G	G	A	G	A	G	G	A	A	A	G	G	G	G	G	A	A	A	G	A	A	A	G	A	G	G	G	A	G	G	A	A	G	A	A	G	A	G	A	A	A	G	A
PsCam026749_15500_2821	T	T	T	C	C	T	C	C	C	T	T	C	C	T	T	C	T	T	T	T	T	T	T	C	T	T	C	C	C	C	T	T	T	T	T	C	T	C	C	C	T	C	C	C	T	C	T	C	C
PsCam026762_15513_1619	T	T	T	C	C	T	C	C	C	T	C	C	C	T	C	T	T	T	T	C	T	T	T	T	T	C	C	C	Y	C	C	C	T	T	C	T	Y	T	C	T	T	C	C	T	T	T	C	T	T
PsCam026796_15542_8380	C	T	T	T	C	T	C	T	T	T	T	T	T	T	C	Y	C	C	C	C	C	C	C	C	C	C	T	T	C	T	C	C	C	C	C	T	T	T	T	T	C	T	T	T	C	T	C	T	C
PsCam026824_15566_1382	G	G	A	A	A	A	A	A	A	A	G	A	G	G	G	G	G	G	A	G	G	G	A	G	G	G	A	A	G	A	G	G	A	G	G	A	A	A	A	A	A	G	G	A	A	A	G	A	G
PsCam026845_15586_1228	T	T	C	C	C	C	C	C	C	C	T	C	T	T	T	T	T	T	C	T	T	T	C	T	T	T	C	C	T	C	T	T	C	T	T	C	C	C	C	C	C	T	T	C	C	C	T	C	T
PsCam026848_15588_244	C	T	C	T	C	C	T	C	T	T	T	T	T	C	T	T	T	C	C	C	T	T	T	T	T	C	C	T	C	C	T	T	C	C	T	C	C	T	T	T	C	T	T	C	C	C	C	C	C
PsCam026850_15590_1025	T	G	G	T	T	T	G	T	T	G	G	G	G	G	T	G	G	G	G	T	T	G	G	G	G	T	T	T	T	T	G	G	T	G	G	T	G	G	G	G	T	G	G	T	T	G	T	T	G
PsCam026870_15604_626	A	A	A	G	A	G	A	G	G	A	A	A	A	A	G	G	G	G	A	G	G	G	A	G	A	G	G	G	G	G	G	G	G	G	G	A	G	G	G	G	G	G	G	G	A	A	A	G	G
PsCam026880_15612_492	G	G	G	G	G	G	G	A	G	G	G	A	A	A	G	A	G	A	A	A	G	G	G	G	G	G	A	G	G	A	A	A	G	G	A	G	G	A	A	A	G	R	A	A	A	G	A	G	G
PsCam026904_15632_2096	C	T	T	C	C	C	T	T	T	T	T	C	T	T	C	C	T	T	T	T	T	C	C	C	T	C	C	C	T	C	T	C	T	C	C	T	T	C	T	C	C	T	C	T	C	T	C	T	T
PsCam026907_15634_313	C	C	C	T	T	T	C	T	C	C	T	C	C	C	C	T	T	C	T	C	C	C	C	T	C	C	T	C	C	C	T	T	C	C	T	C	C	C	C	C	T	T	T	T	C	C	T	C	C
PsCam026910_15637_2638	C	C	C	C	T	C	T	T	C	C	C	T	T	C	C	T	C	T	C	C	T	C	C	C	C	C	T	T	T	T	C	T	C	C	T	C	C	C	C	C	C	T	T	T	C	T	C	T	T
PsCam026911_15638_150	C	C	T	C	T	T	T	T	T	T	C	T	T	T	C	T	T	T	T	T	C	T	T	T	C	C	C	C	C	T	C	T	C	C	T	C	C	T	T	T	C	Y	C	T	T	C	T	C	C
PsCam026916_15643_1436	T	T	T	T	T	T	T	G	T	T	G	T	T	T	G	T	G	T	T	T	K	T	G	T	T	G	T	G	G	T	T	G	G	T	G	G	G	G	G	G	G	T	G	T	T	G	G	T	T
PsCam026921_15646_532	T	T	T	T	C	T	T	T	T	T	T	T	T	C	C	C	C	C	C	C	C	C	C	C	C	C	T	T	C	T	C	C	C	C	C	T	T	T	T	T	C	T	T	T	C	T	C	T	C
PsCam026950_15665_331	A	G	G	A	G	A	G	G	G	G	G	A	A	G	A	A	G	G	G	G	G	G	G	A	G	A	A	A	A	A	G	G	A	G	G	A	A	G	G	G	G	A	G	G	G	G	A	A	G
PsCam026958_15673_1946	A	A	A	A	A	A	A	G	A	A	G	A	A	A	G	G	G	R	A	A	R	A	G	A	A	G	A	G	A	A	A	G	G	G	G	G	G	G	G	G	G	A	G	A	A	G	A	A	A
PsCam026983_15696_2302	C	C	T	T	C	C	C	C	C	C	C	T	T	C	C	T	T	T	T	C	T	C	C	C	T	C	T	T	T	T	C	T	T	C	T	C	C	C	C	C	T	T	T	T	C	T	C	T	T
PsCam027025_15733_1029	G	G	G	A	G	A	G	A	A	G	G	G	G	G	A	A	A	A	G	A	A	A	G	A	G	A	A	A	A	A	A	A	G	A	A	G	G	A	A	A	A	G	G	A	G	G	G	A	A
PsCam027038_15745_984	A	A	G	G	G	G	G	G	G	G	A	G	A	A	A	A	A	A	G	A	A	A	G	A	A	A	G	G	A	G	A	A	G	A	A	G	G	G	G	G	G	A	A	G	G	G	A	G	A
PsCam027057_15761_624	C	T	C	T	T	T	T	T	C	C	T	C	T	C	T	C	T	C	T	C	C	C	T	T	T	T	C	C	T	C	C	C	T	C	C	C	T	T	T	T	T	C	C	T	T	C	T	C	T
PsCam027076_15778_2519	C	C	A	C	A	A	C	A	C	C	C	A	C	A	C	C	C	C	A	C	C	C	C	C	C	C	A	A	C	A	C	C	A	C	C	A	A	C	C	C	A	C	C	A	A	A	C	A	A
PsCam027147_15837_209	C	C	C	T	C	C	T	C	C	T	C	C	C	C	C	C	C	Y	T	T	C	C	C	T	T	C	T	C	C	C	T	C	C	C	C	C	C	C	C	C	T	T	C	T	T	C	C	T	T
PsCam027153_15841_364	T	C	C	C	T	T	T	T	T	C	C	C	C	C	C	T	C	T	C	C	C	C	T	C	T	T	C	C	T	T	T	C	C	T	C	T	T	T	T	T	C	T	T	C	C	C	C	C	C
PsCam027159_15845_815	C	C	T	T	T	T	T	T	T	T	C	T	C	C	C	C	C	C	T	C	C	C	T	C	C	C	T	T	C	T	C	C	T	C	C	T	T	T	T	T	T	C	C	T	T	T	C	T	C
PsCam027165_15851_2129	G	G	G	A	A	A	G	G	A	G	G	A	G	G	A	G	G	G	G	A	G	A	G	A	G	A	A	A	G	A	G	G	G	G	G	A	A	G	G	G	A	A	A	G	G	A	A	G	G
PsCam027189_15868_500	G	A	G	A	G	A	G	A	A	A	A	A	A	G	G	R	G	G	G	G	G	G	G	G	G	G	A	A	G	A	G	G	G	G	G	A	A	A	A	A	G	A	A	A	G	A	G	A	G
PsCam027222_15895_174	T	C	T	T	T	T	T	C	C	C	T	T	C	T	T	T	C	T	C	T	T	T	T	C	T	Y	C	C	C	T	T	C	C	T	C	C	T	T	T	T	T	C	C	C	T	T	C	T	T
PsCam027228_15901_370	A	G	A	A	G	A	A	A	G	A	A	A	A	A	A	G	G	A	A	A	G	A	G	G	A	G	G	G	G	A	A	A	A	A	A	A	A	A	A	A	A	G	G	A	G	A	A	A	A
PsCam027250_15918_2181	T	T	C	C	C	C	C	T	T	T	T	C	C	C	C	C	T	T	T	C	T	T	C	C	C	C	C	T	C	C	T	T	C	C	T	C	C	C	C	C	T	C	T	C	C	C	T	C	C
PsCam027280_15943_676	G	A	A	A	G	A	G	A	A	A	A	A	A	A	G	R	G	G	G	G	G	G	G	G	G	G	A	A	G	A	G	G	G	G	G	A	A	A	A	A	G	A	A	A	G	A	G	A	G
PsCam027312_15970_580	A	A	A	G	G	G	G	G	G	A	G	A	A	A	G	A	A	A	A	A	A	A	A	G	A	G	G	G	A	A	A	G	A	A	G	A	R	A	G	A	A	G	A	A	A	A	G	A	A
PsCam027331_15987_254	G	G	A	A	A	A	A	G	G	G	G	A	A	G	A	A	G	A	A	A	A	G	A	A	A	A	A	G	A	A	A	G	A	A	G	A	A	G	G	G	G	G	A	A	A	A	G	A	A
PsCam027339_15993_1707	A	G	A	A	A	G	G	A	A	G	G	A	A	A	G	G	G	G	G	A	G	G	A	G	G	G	G	G	A	A	A	G	G	R	G	G	G	G	G	G	G	G	A	G	A	G	A	A	A
PsCam027354_16005_97	T	T	T	T	C	T	C	C	C	T	T	C	C	T	C	T	T	C	T	T	T	T	C	T	C	C	C	T	T	C	T	C	T	T	C	T	C	T	T	T	T	T	C	C	C	T	T	T	C
PsCam027386_16035_940	T	C	C	T	T	C	C	C	C	C	C	T	C	C	T	T	C	C	C	C	C	T	T	T	C	T	T	T	C	T	C	T	C	T	T	C	C	T	C	T	T	C	T	C	T	C	T	C	C
PsCam027446_16082_484	C	C	C	C	C	C	C	T	C	C	T	C	C	C	T	C	C	T	C	C	Y	T	T	T	C	T	C	T	T	T	C	C	T	C	C	T	T	T	T	T	T	C	T	C	C	T	T	C	C
PsCam027456_16090_1064	T	T	T	T	T	T	T	G	T	T	G	T	T	T	G	T	G	K	T	T	K	T	G	T	T	G	T	G	T	T	T	G	G	G	G	G	G	G	G	G	G	T	G	T	T	G	T	T	T
PsCam027491_16116_1247	A	R	A	A	A	G	A	A	A	A	A	G	A	A	G	G	G	A	A	R	G	A	G	A	A	A	G	A	A	G	G	G	A	A	G	G	G	G	A	A	G	A	G	A	G	G	G	A	G
PsCam027569_16182_80	T	T	C	C	T	C	T	T	T	T	T	C	C	T	C	C	T	T	T	T	T	T	T	T	T	C	C	C	C	C	T	T	C	T	T	C	C	T	T	T	T	C	T	T	T	T	C	C	T
PsCam027618_16218_819	G	A	G	A	G	A	A	A	G	A	A	G	G	A	A	G	A	G	G	G	A	A	G	A	A	A	G	A	G	G	G	A	G	G	A	G	A	A	A	A	A	A	G	G	G	A	G	G	G
PsCam027664_16252_1349	T	C	C	T	T	C	C	C	T	C	C	T	T	C	T	C	C	C	C	C	C	T	T	T	C	T	T	T	C	T	C	T	C	C	T	C	T	C	C	C	T	C	T	T	T	C	T	T	C
PsCam027672_16260_1126	G	G	A	A	A	A	A	G	A	A	G	A	A	G	G	G	G	G	A	G	G	G	G	G	A	G	A	G	G	A	A	G	A	G	G	G	A	G	A	G	A	G	G	A	A	G	A	A	A
PsCam027720_16295_781	T	T	C	C	C	C	C	T	T	T	T	C	C	T	T	T	T	C	T	C	T	T	C	C	C	T	C	T	C	C	C	T	C	T	T	C	C	T	T	T	C	C	T	C	C	C	T	C	C
PsCam027745_16314_261	A	A	A	A	C	C	A	A	A	A	A	A	C	C	C	C	C	A	C	C	C	C	A	C	C	A	A	A	C	C	C	C	C	C	C	A	C	A	A	A	C	A	C	A	C	A	C	A	C
PsCam027774_16336_346	G	G	G	A	G	A	G	A	A	G	A	A	G	G	A	A	A	A	G	A	A	A	G	A	G	A	A	A	A	A	G	G	G	G	G	G	G	A	A	A	A	G	G	A	G	A	A	A	G
PsCam027787_16348_2041	C	C	C	C	T	C	T	T	T	T	Y	T	T	T	C	T	C	T	T	T	C	C	T	T	C	C	T	C	C	T	T	T	C	C	T	C	C	T	T	T	C	Y	T	T	T	C	T	C	C
PsCam027823_16375_936	G	A	A	G	A	G	A	A	G	A	G	A	A	G	G	G	A	A	A	A	A	G	G	G	A	G	G	A	A	G	A	A	A	G	A	A	G	G	A	G	G	A	G	A	G	G	G	A	A
PsCam027837_16386_138	G	A	G	A	G	A	A	A	G	A	A	G	G	A	G	A	A	A	A	A	A	G	G	A	A	G	G	A	A	G	G	G	A	A	G	A	G	A	A	A	G	A	G	G	G	A	G	G	A
PsCam027856_16398_193	C	T	T	C	C	C	T	T	T	T	T	C	T	T	C	C	T	T	T	T	T	C	C	C	T	C	C	C	T	C	T	C	T	C	C	T	T	C	T	C	C	T	C	T	C	T	C	T	T
PsCam027866_16405_263	G	T	G	T	T	T	G	G	T	G	G	T	G	G	T	G	G	G	G	T	G	G	G	T	G	T	T	T	G	T	G	T	G	G	T	T	K	G	G	G	T	T	T	G	G	T	T	G	G
PsCam027997_16506_719	A	G	A	G	A	G	G	G	A	G	G	A	A	A	G	A	G	A	A	A	G	G	A	G	G	G	G	G	A	A	A	G	A	A	G	A	G	G	G	G	G	G	A	A	A	G	A	A	A
PsCam028024_16524_443	T	C	C	T	T	C	C	C	T	C	C	T	T	C	T	C	C	C	C	C	C	T	T	T	C	T	T	T	C	T	C	T	C	T	T	C	C	C	C	C	T	C	T	C	T	C	T	C	C
PsCam028062_16548_374	A	A	G	G	G	G	A	G	G	G	A	G	A	A	A	A	A	A	G	A	A	A	A	A	A	A	G	G	A	G	A	A	G	A	A	G	G	G	G	G	G	A	A	G	G	G	A	G	A
PsCam028153_16614_325	C	C	T	T	T	C	C	T	T	C	C	T	T	T	C	C	C	C	T	C	C	C	T	C	C	C	C	C	T	C	T	C	C	C	C	C	C	C	C	C	T	C	T	C	T	C	T	T	T
PsCam028164_16623_455	A	A	C	C	C	A	A	A	C	C	A	C	C	A	C	A	A	A	C	A	A	A	C	A	C	A	A	A	C	A	C	A	A	A	A	A	A	A	A	A	C	A	C	A	C	A	C	C	C
PsCam028250_16686_3798	G	G	T	T	T	G	G	G	T	G	G	T	T	G	T	G	G	G	T	G	G	G	T	G	T	G	G	G	T	G	T	G	G	G	G	G	G	G	G	G	T	G	T	G	T	G	T	T	T
PsCam028401_16791_177	T	C	C	T	C	T	C	T	C	T	T	T	T	T	C	T	C	T	Y	T	C	T	C	T	C	T	T	T	C	C	T	C	T	T	C	C	T	C	C	C	C	T	C	C	C	C	C	C	C
PsCam028430_16811_550	G	A	A	G	G	G	A	A	A	A	A	A	A	A	G	G	A	A	A	A	A	G	G	G	A	G	G	G	A	G	A	G	A	G	G	A	A	G	A	G	G	A	G	A	G	A	G	A	A
PsCam028491_16846_672	G	A	A	A	G	A	G	G	G	A	A	G	G	A	G	A	A	A	A	A	A	A	G	G	G	G	G	A	A	A	A	G	A	G	G	A	G	A	A	A	A	A	G	G	A	A	A	G	G
PsCam028536_16880_3051	G	G	T	T	T	G	G	T	T	T	G	G	T	G	T	G	G	T	G	T	G	T	G	T	G	T	T	G	T	T	T	T	G	G	T	T	G	T	T	T	G	T	T	G	T	G	G	G	G
PsCam028543_16885_634	G	T	G	G	T	G	G	G	T	G	G	G	G	G	G	T	T	G	G	G	T	T	T	T	G	T	T	T	T	G	T	G	G	G	G	G	G	G	G	G	G	G	T	G	T	G	G	G	T
PsCam028550_16891_175	A	A	A	A	A	A	A	G	G	A	G	A	A	A	G	A	G	A	A	A	R	G	G	A	A	G	A	G	G	A	A	A	G	A	A	G	G	G	G	G	G	A	G	A	A	G	G	A	A
PsCam028616_16942_55	G	G	G	A	G	A	G	A	A	G	G	G	G	G	A	A	A	A	G	A	A	A	G	A	G	A	A	A	A	A	A	A	G	A	A	G	G	A	A	A	A	G	G	A	G	G	G	A	A
PsCam028672_16983_574	A	A	A	A	G	A	A	G	A	A	G	A	A	A	G	G	G	R	G	A	R	A	G	A	A	G	A	G	A	A	A	G	G	G	G	G	G	G	G	G	G	A	G	A	A	G	A	A	A
PsCam028768_17049_304	C	C	T	T	T	T	T	C	C	C	C	T	T	C	C	C	C	T	C	T	C	C	T	T	T	C	T	C	T	T	T	C	T	C	C	T	T	C	C	C	T	T	C	T	T	T	C	T	T
PsCam028812_17082_67	A	C	A	A	A	A	A	A	A	A	C	A	C	C	C	C	C	C	A	C	C	C	M	C	C	C	A	A	C	A	C	C	A	C	C	A	A	A	A	A	A	C	C	A	A	A	C	A	C
PsCam028846_17109_147	C	T	T	C	C	T	T	T	T	T	T	C	T	T	C	C	T	T	T	T	T	C	C	C	T	C	C	C	T	C	T	C	T	C	C	T	T	C	T	C	C	T	C	T	C	T	C	T	T
PsCam028959_17205_3154	C	T	T	C	T	C	T	T	C	T	C	T	T	C	C	C	T	T	T	T	T	C	C	C	T	C	C	C	T	C	T	T	T	C	T	T	C	C	T	C	C	T	C	T	C	C	C	T	T
PsCam028967_17212_242	A	C	C	C	A	C	C	C	C	C	C	C	C	A	A	A	A	A	A	A	A	A	A	A	A	A	C	C	A	C	A	A	A	A	A	C	C	C	C	C	A	C	C	C	A	C	A	C	A
PsCam029001_17237_215	G	G	G	A	A	A	G	G	G	G	A	G	G	G	G	G	A	G	A	G	G	G	G	A	A	A	G	G	G	A	A	A	G	G	A	G	G	G	G	G	A	A	A	A	G	G	A	G	A
PsCam029118_17333_276	C	T	C	T	C	T	T	T	C	C	T	C	T	C	T	T	T	C	T	C	C	C	T	C	C	T	C	C	T	T	T	C	T	C	C	C	T	T	T	T	C	C	C	T	T	C	T	C	T
PsCam029139_17349_228	G	A	G	A	A	A	A	G	A	A	R	A	A	G	G	G	A	A	A	A	G	G	G	A	A	G	A	G	G	G	A	A	G	A	A	A	G	G	G	G	G	G	A	A	A	G	G	A	A
PsCam029223_17409_5991	T	T	C	C	T	C	T	T	T	T	T	C	C	T	C	C	T	T	T	T	T	T	T	T	T	C	C	C	C	C	T	T	C	T	T	C	C	T	T	T	T	C	T	T	T	T	C	C	T
PsCam029227_17412_2455	T	T	C	C	C	C	C	T	T	T	T	C	C	T	C	C	T	C	C	C	C	T	C	C	C	C	C	T	C	C	C	T	C	C	T	C	C	T	T	T	C	T	C	C	C	C	T	C	C
PsCam029232_17415_2599	C	A	A	A	C	C	C	C	C	A	A	A	A	A	A	C	A	C	A	A	A	A	C	A	C	C	A	A	C	C	C	A	A	C	A	C	C	C	C	C	A	C	C	A	A	A	A	A	A
PsCam029242_17425_2573	T	T	T	T	T	T	T	T	T	T	C	T	T	T	C	T	T	T	T	T	T	C	C	C	T	C	T	C	C	C	T	T	C	T	T	C	C	C	C	C	C	T	T	T	T	C	C	T	T
PsCam029246_17428_1352	C	C	C	T	C	T	C	T	T	C	C	C	C	C	T	T	T	T	C	T	T	T	C	T	C	T	T	T	T	T	T	T	C	T	T	C	C	T	T	T	T	C	C	T	C	C	C	T	T
PsCam029248_17430_1142	T	T	T	T	C	C	T	T	T	T	T	T	C	C	C	C	C	T	C	C	C	C	T	C	C	T	T	T	C	C	C	C	C	C	C	T	C	T	T	T	C	T	C	T	C	T	C	T	C
PsCam029254_17435_896	G	G	G	G	T	G	G	T	T	G	G	T	T	G	T	G	G	T	G	G	G	G	T	G	T	T	T	G	G	T	T	T	G	G	T	G	T	G	G	G	G	G	T	T	T	G	T	G	T
PsCam029267_17447_2336	A	G	A	G	A	G	A	A	G	A	G	A	A	A	G	G	G	G	A	G	G	G	A	A	A	G	G	A	A	A	A	A	A	A	A	A	G	G	G	G	G	A	A	G	A	G	G	G	A
PsCam029282_17459_1637	G	A	A	G	A	G	A	G	A	A	A	G	G	A	G	G	A	A	A	A	A	A	A	G	A	A	G	G	G	G	A	A	A	A	A	G	G	A	A	A	A	G	G	A	A	A	G	G	A
PsCam029289_17462_2215	G	G	T	T	T	T	T	G	G	G	G	T	T	G	T	G	G	G	G	T	G	G	T	T	T	G	G	G	T	T	T	G	T	T	G	T	T	G	G	G	T	G	G	T	T	T	G	T	T
PsCam029308_17474_1688	G	G	G	T	T	T	T	T	T	G	T	G	G	G	T	G	G	G	G	G	G	G	G	T	G	T	T	T	G	G	G	T	G	G	T	G	K	G	T	G	G	T	G	G	G	G	T	G	G
PsCam029311_17476_1410	C	C	T	T	T	C	C	T	C	T	C	C	T	C	T	C	C	T	C	T	C	T	C	T	C	T	T	C	T	T	T	T	C	C	T	T	Y	T	T	T	C	T	T	C	T	C	C	C	C
PsCam029314_17478_117	G	A	A	G	G	G	A	A	A	A	G	A	A	A	G	G	A	A	A	A	A	G	G	G	A	G	G	G	A	G	A	G	G	G	G	A	G	G	A	G	G	A	G	A	G	A	G	A	A
PsCam029322_17484_573	G	A	A	A	G	G	G	G	G	A	A	A	A	A	A	G	A	G	A	A	A	A	G	A	G	G	G	G	G	G	G	A	A	G	A	G	G	G	G	G	A	G	G	A	A	A	A	A	A
PsCam029338_17497_1254	G	G	G	A	A	A	G	A	A	G	G	G	G	G	A	G	G	G	G	A	A	G	G	G	G	A	A	A	A	A	G	G	A	G	G	A	G	G	G	G	A	G	G	A	A	G	A	A	G
PsCam029342_17501_2303	A	G	G	A	A	A	G	G	G	G	G	G	G	G	A	A	G	G	G	G	G	A	A	A	G	A	A	A	G	A	G	A	G	A	A	G	G	A	G	A	A	G	A	G	A	G	A	G	G
PsCam029356_17509_1149	T	C	T	T	C	T	T	T	C	T	T	T	T	T	T	C	C	T	T	T	C	T	C	C	T	C	C	C	C	T	T	T	T	T	T	T	T	T	T	T	T	C	C	T	C	T	T	T	T
PsCam029359_17512_658	C	C	C	C	T	C	T	T	C	C	C	T	T	C	C	T	C	T	C	C	T	C	C	C	C	C	T	T	T	T	C	T	C	C	T	C	C	C	C	C	C	T	T	T	C	T	C	T	T
PsCam029388_17534_252	G	G	A	A	A	A	A	G	G	G	G	A	A	G	A	A	G	A	A	A	A	G	A	A	A	A	A	G	A	A	A	G	A	A	G	A	A	G	G	G	A	G	A	A	A	A	G	A	A
PsCam029390_17535_1924	C	C	C	A	A	A	A	A	C	C	A	C	A	C	C	C	A	A	A	A	A	C	A	C	A	C	C	A	A	C	C	A	A	C	A	A	A	A	A	A	C	A	A	C	A	A	C	C	C
PsCam029411_17551_1348	C	C	C	T	C	T	C	C	T	C	T	C	C	T	T	T	T	T	C	T	T	T	C	T	C	T	T	C	C	C	C	C	C	C	C	C	T	T	T	T	T	C	C	T	C	T	T	T	C
PsCam029444_17568_741	A	A	G	G	G	A	A	G	A	G	G	A	G	A	G	A	A	G	A	G	A	G	A	G	A	G	G	A	G	G	G	G	A	A	G	A	R	G	G	G	A	G	G	A	G	A	A	A	A
PsCam029447_17570_66	C	C	C	C	T	T	C	C	C	C	C	C	T	T	T	T	T	C	T	T	T	T	C	T	T	C	C	C	T	T	T	T	T	T	T	C	T	C	C	C	T	C	T	C	T	C	T	C	T
PsCam029454_17574_900	T	T	T	T	T	T	T	C	T	T	C	T	T	T	C	T	C	T	T	T	Y	T	C	T	T	C	T	C	C	T	T	C	C	T	C	C	C	C	C	C	C	T	C	T	T	C	C	T	T
PsCam029517_17613_757	A	A	A	G	A	G	A	A	G	A	G	A	A	G	G	G	G	G	A	G	G	G	A	A	A	G	G	A	A	A	A	A	A	A	A	A	G	G	G	G	G	A	A	G	A	G	G	G	A
PsCam029552_17626_1040	A	A	A	A	A	A	A	G	G	A	G	A	A	A	G	A	G	A	A	A	R	G	G	A	A	G	A	G	G	A	A	A	G	A	A	G	G	G	G	G	G	A	G	A	A	G	G	A	A
PsCam029570_17638_232	A	A	A	A	C	A	A	A	A	A	A	A	A	C	C	C	C	C	C	C	C	C	C	C	C	C	A	A	C	A	C	C	C	C	C	A	A	A	A	A	C	A	A	A	C	A	C	A	C
PsCam029660_17685_346	T	C	Y	C	T	C	C	C	T	C	C	T	T	C	T	C	C	C	C	C	C	T	T	C	C	T	T	C	C	T	T	T	C	C	T	C	T	C	C	C	C	C	T	T	T	C	T	T	C
PsCam029695_17704_378	C	C	T	T	T	T	T	T	T	T	C	T	C	C	C	C	C	C	T	C	C	C	T	C	C	C	T	T	C	T	C	C	T	C	C	T	T	T	T	T	T	C	C	T	T	T	C	T	C
PsCam029720_17717_279	G	G	G	G	T	G	G	G	G	G	G	G	G	T	T	T	T	T	T	T	T	T	T	T	T	T	G	G	T	G	T	T	T	T	T	G	G	G	G	G	T	G	G	G	T	G	T	G	T
PsCam029786_17743_236	G	A	G	A	G	A	A	A	G	A	A	G	G	A	A	G	A	G	G	G	A	A	G	A	A	A	G	A	G	G	G	A	G	G	A	G	A	A	A	A	A	A	G	G	G	A	G	G	G
PsCam029816_17761_380	A	C	C	C	A	C	C	C	C	C	C	C	C	C	A	A	A	A	A	A	A	A	A	A	A	A	C	C	A	C	A	A	A	A	A	C	C	C	C	C	A	C	C	C	A	C	A	C	A
PsCam029929_17809_384	A	A	G	G	G	G	G	G	G	G	A	G	A	A	A	A	A	A	G	A	A	A	G	A	A	A	G	G	A	G	A	A	G	A	A	G	G	G	G	G	G	A	A	G	G	G	A	G	A
PsCam029960_17824_638	C	C	C	T	T	T	T	C	T	C	C	C	C	T	C	T	T	T	C	T	T	T	C	T	C	T	T	T	C	T	T	T	T	T	T	C	T	T	T	T	T	T	C	T	C	T	C	C	C
PsCam030010_17848_298	T	C	T	T	T	T	T	C	C	C	T	T	T	T	T	T	C	T	C	T	C	T	C	C	T	Y	C	C	Y	T	T	C	C	T	C	C	T	T	T	T	T	C	C	C	C	T	C	T	T
PsCam030019_17852_150	T	C	C	T	T	C	C	C	T	C	C	T	T	C	T	T	C	C	C	C	C	T	T	T	C	T	T	T	C	T	C	T	C	T	T	C	C	C	C	C	T	C	T	C	T	C	T	C	C
PsCam030060_17871_248	C	C	C	T	T	T	C	T	T	C	C	C	C	C	T	C	C	C	C	T	T	C	C	C	C	T	T	T	T	T	C	C	T	C	C	T	C	C	C	C	T	C	C	T	T	C	T	T	C
PsCam030235_17948_88	A	G	G	A	G	A	G	A	G	A	A	G	A	A	G	A	G	A	R	A	G	A	G	A	G	A	A	A	G	G	A	G	A	A	G	G	A	G	G	G	G	A	A	G	G	G	G	G	G
PsCam030245_17954_409	C	C	C	C	T	T	C	T	T	C	C	T	C	C	T	C	C	C	Y	T	Y	T	C	T	C	T	T	T	T	T	T	C	C	C	C	T	T	C	C	C	T	T	T	C	C	C	T	C	C
PsCam030439_18027_184	C	C	C	C	A	C	A	A	A	A	M	A	A	A	C	A	C	A	A	A	C	C	A	A	C	C	A	C	C	A	A	A	C	C	A	C	C	A	A	A	C	M	A	A	A	C	A	C	C
PsCam030493_18051_3986	G	A	A	G	G	A	A	A	G	A	A	G	G	A	G	A	A	A	A	A	A	G	G	G	A	G	G	G	A	G	A	G	A	G	G	A	A	A	A	A	G	A	G	A	G	A	G	A	A
PsCam030499_18055_97	A	G	A	G	A	G	A	A	G	A	G	A	A	G	G	G	G	G	A	G	G	G	A	A	A	G	G	A	A	A	A	A	A	A	A	A	G	G	G	G	G	A	A	G	A	G	G	G	A
PsCam030678_18115_265	A	G	A	G	G	G	A	A	G	G	A	G	A	A	G	A	A	A	A	G	A	A	A	G	A	G	G	G	A	A	A	G	A	A	G	G	R	A	A	A	G	G	G	A	A	G	G	A	A
PsCam030755_18135_1203	A	A	C	C	C	C	C	A	C	A	A	A	A	C	A	C	C	C	A	C	C	C	A	C	A	A	C	C	A	C	A	C	C	C	C	A	C	C	C	C	C	C	A	C	A	C	A	A	A
PsCam030771_18146_1236	T	T	T	T	T	T	C	C	T	T	T	C	C	C	T	C	T	C	C	C	T	T	T	T	T	T	C	T	T	C	C	C	T	T	C	T	T	C	C	C	T	Y	C	C	C	T	C	T	T
PsCam030789_18160_162	G	G	G	A	G	A	G	A	A	G	A	A	G	G	A	A	A	A	G	A	A	A	G	A	G	A	A	A	A	A	G	G	G	G	G	G	G	A	A	A	A	G	G	A	G	A	A	A	G
PsCam030800_18170_1385	C	T	C	T	C	C	T	C	T	T	T	T	T	C	T	T	T	C	C	C	T	T	T	T	T	C	C	C	C	C	T	T	C	C	T	C	C	T	T	T	C	T	T	C	C	C	T	C	C
PsCam030804_18173_835	C	C	A	A	A	A	A	C	C	C	C	A	A	C	A	C	C	C	C	A	A	C	A	A	A	A	A	C	A	A	A	C	A	A	C	A	A	C	C	C	A	C	C	A	A	A	C	A	A
PsCam030827_18188_600	T	C	T	C	T	C	C	C	T	T	C	T	C	T	C	C	C	T	C	T	T	T	C	T	T	C	T	T	C	C	C	T	C	T	T	T	C	C	C	C	T	T	T	C	C	T	C	T	C
PsCam030835_18195_2894	C	T	T	C	C	T	T	T	C	T	T	C	C	T	C	C	T	T	T	T	T	C	C	C	T	C	C	C	T	C	T	C	T	C	C	T	T	T	T	T	C	T	C	T	C	T	C	T	T
PsCam030836_18196_714	A	G	A	A	G	A	G	G	G	G	G	A	A	G	A	A	G	G	G	G	G	G	G	A	G	A	A	A	A	A	G	G	A	G	G	A	A	G	G	G	G	A	A	G	G	G	A	A	G
PsCam030839_18199_995	C	T	T	T	C	T	C	C	C	T	T	C	C	T	C	T	T	T	T	T	T	T	C	C	C	C	C	T	T	T	T	C	T	C	C	T	C	T	T	T	T	T	C	C	T	C	T	C	C
PsCam030853_18210_666	C	C	C	T	C	T	C	T	T	C	T	T	C	C	T	T	T	T	C	T	T	T	C	T	C	T	T	T	T	T	C	C	C	C	C	C	C	T	T	T	T	C	C	T	C	T	T	T	C
PsCam030883_18235_4082	G	G	G	G	G	G	G	A	G	G	A	G	G	G	A	G	A	R	G	G	R	G	A	G	G	A	G	A	G	G	G	A	A	A	A	A	A	A	A	A	A	G	A	G	G	A	G	G	G
PsCam030917_18258_2984	C	C	C	C	C	C	C	T	C	C	T	C	C	C	T	C	T	C	C	C	Y	C	T	C	C	T	C	T	T	C	C	T	T	C	T	T	T	T	T	T	T	C	T	C	C	T	T	C	C
PsCam030930_18263_591	C	C	C	T	C	T	C	T	T	C	T	T	C	C	T	T	T	T	C	T	T	T	C	T	C	T	T	T	T	T	C	T	C	C	T	C	C	T	T	T	T	C	C	T	C	T	T	T	C
PsCam030970_18278_200	C	C	T	T	C	T	T	C	C	C	C	T	T	C	T	T	C	T	C	C	C	C	C	C	C	T	T	T	T	T	C	C	C	C	C	T	T	C	C	C	C	T	C	C	C	C	T	T	C
PsCam030983_18283_396	T	C	T	T	C	T	T	T	C	T	T	T	T	T	T	C	C	T	T	T	C	C	C	C	T	C	C	C	C	T	C	T	T	T	T	T	T	T	T	T	T	T	C	T	C	T	T	T	C
PsCam031050_18310_2958	C	M	C	C	C	A	C	C	C	C	C	A	C	C	A	A	A	C	C	M	A	C	A	C	C	C	A	C	C	A	A	A	C	C	A	A	A	C	C	C	A	C	A	C	A	A	A	C	A
PsCam031145_18346_1048	A	A	A	G	G	A	G	G	G	A	G	G	G	A	A	G	A	A	A	A	A	A	A	G	A	A	G	G	G	G	A	A	A	A	A	G	A	G	G	G	A	G	G	G	A	G	A	G	G
PsCam031171_18356_300	C	C	T	T	C	C	C	T	T	C	C	C	C	C	T	T	C	T	C	T	C	T	C	C	C	T	T	T	T	C	T	T	C	T	T	C	T	T	T	T	C	C	T	T	C	C	C	T	T
PsCam031179_18360_588	C	C	C	C	A	C	A	A	C	C	C	A	A	C	C	A	C	A	C	C	A	C	C	C	C	C	A	A	A	A	C	A	C	C	A	A	C	C	C	C	C	A	A	A	C	A	C	A	A
PsCam031281_18393_2684	C	C	C	T	T	C	T	T	T	C	T	T	T	C	T	C	C	C	T	T	C	C	C	C	C	T	T	T	Y	T	T	T	C	C	T	C	Y	C	T	C	C	T	T	C	C	C	T	C	C
PsCam031283_18395_372	A	G	A	G	A	A	G	A	G	G	G	A	G	A	G	G	G	A	A	A	G	failed	G	G	G	A	A	G	A	A	A	G	A	A	G	A	A	G	G	G	A	failed	A	A	A	A	A	A	A
PsCam031497_18476_1558	T	T	C	C	C	C	C	T	C	T	T	T	T	C	T	C	C	C	T	T	C	C	T	C	T	T	C	C	T	C	T	C	C	C	C	T	C	C	C	C	C	C	T	C	T	C	T	T	T
PsCam031705_18562_514	A	A	A	G	A	G	A	G	G	A	G	G	A	A	G	G	G	G	A	G	G	G	A	G	A	G	G	G	G	G	A	G	A	A	G	A	A	G	G	G	G	A	A	G	A	G	G	G	A
PsCam031864_18616_1015	A	A	G	G	A	G	G	A	A	A	A	G	G	A	G	G	A	A	A	A	A	A	A	A	A	G	G	A	G	G	A	A	A	A	A	G	G	A	A	A	A	G	A	A	A	A	G	G	A
PsCam031976_18645_140	G	G	G	G	G	G	G	A	G	G	A	G	G	G	A	G	A	R	G	G	R	G	A	G	G	A	G	A	G	G	G	A	A	A	A	A	A	A	A	A	A	G	A	G	G	A	G	G	G
PsCam032026_18659_249	A	A	C	C	C	C	C	A	A	A	A	C	C	A	C	A	A	A	A	C	A	A	C	C	C	A	A	A	C	C	C	A	C	C	A	C	C	A	A	A	C	A	A	C	C	C	A	C	C
PsCam032027_18660_430	G	A	G	G	A	G	G	G	A	G	G	G	G	G	G	A	A	G	G	G	A	G	A	A	G	A	A	A	G	G	G	G	G	G	G	G	G	G	G	G	G	A	A	G	A	G	G	G	G
PsCam032144_18698_285	T	T	G	T	G	G	G	T	G	T	T	G	G	T	G	G	T	G	T	T	T	T	G	G	T	G	K	G	G	T	T	T	G	T	T	G	G	T	T	T	T	G	T	T	T	T	G	G	T
PsCam032145_18699_226	T	T	T	C	T	T	C	T	T	C	T	T	T	T	T	T	T	T	T	C	T	T	C	C	C	T	C	T	T	T	C	T	T	T	T	T	T	T	T	T	C	C	T	C	C	T	T	C	C
PsCam032221_18729_315	A	A	A	G	G	G	G	A	G	A	A	A	A	G	A	G	G	G	A	G	G	G	A	G	A	G	G	G	A	G	G	G	G	G	G	A	G	G	G	G	G	G	A	G	A	G	A	A	A
PsCam032245_18735_247	C	T	C	T	C	T	T	T	C	T	T	C	C	T	C	T	T	T	T	T	T	T	C	T	C	C	C	T	T	C	C	C	T	T	C	T	C	T	T	T	T	T	C	C	C	T	C	T	T
PsCam032427_18788_102	C	T	T	T	C	T	T	T	T	T	T	T	T	T	C	C	C	C	C	C	C	C	C	C	C	C	T	T	C	T	C	C	C	C	C	T	T	T	T	T	C	T	T	T	C	T	C	T	C
PsCam032493_18804_3669	T	T	T	C	T	C	T	T	C	T	C	T	T	C	C	C	C	C	T	C	C	C	T	C	T	C	C	T	T	T	T	T	T	T	T	T	C	C	C	C	C	T	T	C	T	C	C	C	T
PsCam032734_18874_198	T	T	C	C	C	T	T	C	T	T	C	C	C	C	C	T	C	T	C	C	T	C	T	T	C	T	C	T	C	C	C	T	T	T	T	T	C	C	C	C	T	C	T	T	T	T	T	T	C
PsCam032929_18927_166	C	C	A	A	A	A	A	C	A	C	C	C	C	A	C	A	A	A	C	C	A	A	C	A	C	C	C	A	C	A	C	A	A	A	A	C	A	A	A	A	A	A	C	A	C	A	C	C	C
PsCam032978_18936_192	C	C	C	C	T	T	C	C	C	C	C	C	C	T	T	T	T	T	T	T	T	T	T	T	T	T	C	C	T	T	T	T	T	T	T	C	C	C	C	C	T	C	T	C	T	C	T	C	T
PsCam033001_18942_149	A	G	A	G	A	G	G	A	G	G	G	A	A	G	A	A	A	A	A	G	G	G	G	G	G	A	A	A	G	A	G	G	G	G	G	A	A	A	A	A	G	A	G	G	G	G	G	G	A
PsCam033292_19021_228	A	A	A	A	C	A	C	C	C	A	C	C	C	A	C	A	A	A	A	C	A	A	C	A	A	A	C	C	C	A	C	C	A	A	C	A	A	C	C	C	A	A	C	C	C	A	C	A	A
PsCam033301_19027_1399	T	T	G	T	G	G	T	G	T	T	T	G	T	G	T	T	T	T	G	T	T	T	T	T	T	T	G	G	T	G	T	T	G	T	T	G	G	T	T	T	G	T	T	G	G	G	T	G	G
PsCam033315_19034_312	G	T	G	T	T	T	G	G	T	G	G	T	G	G	T	G	G	G	G	T	G	G	G	T	G	T	T	T	G	T	G	T	G	G	T	T	K	G	G	G	T	T	T	G	G	T	T	G	G
PsCam033359_19062_842	G	A	G	A	G	G	A	G	A	A	A	G	A	G	A	A	A	G	G	A	A	A	A	A	A	G	G	G	G	G	A	A	G	G	A	G	G	A	A	A	G	A	A	G	G	G	A	G	G
PsCam033397_19081_583	G	A	G	A	G	G	A	G	A	A	A	G	A	G	A	A	A	G	G	G	A	A	A	A	A	G	G	G	G	G	G	A	G	G	A	G	G	A	A	A	G	A	G	G	G	G	A	G	G
PsCam033434_19102_1072	C	C	T	T	T	C	C	T	C	C	C	T	T	T	T	C	T	C	T	Y	C	T	C	C	T	C	T	C	T	T	T	C	C	C	C	C	T	T	T	T	C	T	C	C	C	C	T	C	T
PsCam033451_19111_2079	T	T	T	T	C	T	C	C	T	T	T	C	C	T	T	C	T	C	T	T	C	T	T	T	T	T	C	C	C	C	T	C	T	T	C	C	T	T	T	T	T	C	C	C	T	C	T	C	C
PsCam033465_19117_2012	G	T	G	G	T	G	G	G	T	G	G	G	G	G	G	T	T	G	G	G	T	G	T	T	G	T	T	T	T	G	G	G	G	G	G	G	G	G	G	G	G	T	T	G	T	G	G	G	G
PsCam033486_19128_1371	G	G	G	G	A	G	G	G	G	G	G	G	G	A	A	A	A	A	A	A	A	A	A	A	A	A	G	G	A	G	A	A	A	A	A	G	G	G	G	G	A	G	G	G	A	G	A	G	A
PsCam033492_19129_860	A	A	A	A	G	G	A	A	G	A	A	G	A	A	G	A	A	A	R	G	R	G	A	G	A	G	G	G	G	G	G	A	A	A	A	G	G	A	A	A	G	G	G	A	A	A	G	A	A
PsCam033568_19165_1069	G	G	G	G	G	G	G	A	A	G	A	G	G	G	A	G	A	G	G	G	R	A	A	A	G	A	G	A	A	G	G	G	A	G	G	A	A	A	A	A	A	G	A	G	G	A	A	G	G
PsCam033595_19185_184	G	G	G	G	A	A	G	G	G	A	G	G	G	A	A	A	A	G	G	A	A	G	G	A	A	G	A	G	A	A	A	A	A	G	A	A	G	G	G	G	A	G	A	G	A	G	A	A	A
PsCam033614_19198_1651	T	C	C	T	C	C	C	T	C	C	T	C	C	T	T	T	C	C	C	C	C	T	T	C	C	T	C	T	Y	T	C	C	T	C	C	C	T	T	T	T	T	C	C	C	C	T	T	C	C
PsCam033643_19217_736	T	T	T	T	T	T	T	C	C	T	C	T	T	T	C	T	C	T	T	T	Y	T	C	T	T	C	T	C	C	T	T	C	C	T	C	C	C	C	C	C	C	T	C	T	T	C	C	T	T
PsCam033648_19221_542	C	C	A	A	A	C	C	A	A	A	C	C	A	C	A	C	C	A	C	A	C	A	C	A	C	A	A	C	A	A	A	A	C	C	A	A	C	A	A	A	C	A	A	C	A	C	C	C	C
PsCam033653_19226_2273	G	G	G	G	G	G	G	A	A	G	A	G	G	G	A	G	A	G	G	G	R	G	A	G	G	A	G	A	A	G	G	A	A	G	A	A	A	A	A	A	A	G	A	G	G	A	A	G	G
PsCam033689_19253_680	T	C	C	C	T	T	C	T	C	C	C	C	C	T	C	C	C	C	C	T	C	C	C	C	C	T	T	T	T	T	C	C	T	C	C	T	T	T	T	T	T	C	C	T	T	T	T	T	C
PsCam033694_19257_1741	C	T	T	T	C	T	T	T	T	T	T	T	T	C	C	C	C	C	C	C	C	C	C	C	C	C	T	T	C	T	C	C	C	C	C	T	T	T	T	T	C	T	T	T	C	T	C	T	C
PsCam033724_19270_1102	T	T	T	T	C	T	T	T	T	T	T	T	T	C	C	C	C	C	C	C	C	C	C	C	C	C	T	T	C	T	C	C	C	C	C	T	T	T	T	T	C	T	T	T	C	T	C	T	C
PsCam033727_19273_267	G	A	G	A	G	A	A	A	G	G	A	G	A	G	A	A	A	G	A	G	G	G	A	G	G	A	G	G	A	A	A	G	A	G	G	G	A	A	A	A	G	G	G	A	A	G	A	G	A
PsCam033746_19289_2936	C	C	C	T	T	T	C	T	T	C	C	C	C	C	T	C	C	C	T	T	T	C	C	C	C	T	T	T	T	T	C	C	T	C	C	C	C	C	C	C	T	C	C	T	T	C	T	C	C
PsCam033747_19290_1048	G	A	G	A	G	A	A	A	G	A	A	G	G	A	G	A	A	G	A	A	A	A	G	A	G	G	G	A	A	G	G	G	A	A	G	A	G	A	A	A	A	A	G	G	G	A	G	A	G
PsCam033748_19291_891	G	A	G	A	G	A	G	G	A	G	A	G	G	G	A	A	A	A	G	A	A	A	G	G	G	A	A	G	G	G	G	G	G	G	G	G	A	A	A	A	A	G	G	A	G	A	A	A	G
PsCam033749_19292_881	T	C	T	C	T	C	C	C	T	T	C	T	C	T	C	C	C	T	C	T	T	T	C	T	T	C	T	T	C	C	C	T	C	T	T	T	C	C	C	C	T	T	T	C	C	T	C	T	C
PsCam033765_19305_297	G	A	G	A	G	A	G	G	A	A	A	G	G	G	G	G	A	G	G	A	A	A	A	A	A	G	G	G	A	G	G	A	A	A	A	G	G	G	G	G	A	G	A	A	A	A	A	A	G
PsCam033768_19308_2722	A	G	G	G	A	A	A	A	A	G	G	G	G	G	G	A	G	A	G	G	G	G	A	G	A	A	G	G	A	A	A	G	G	A	G	A	A	A	A	A	G	A	A	G	G	G	G	G	G
PsCam033771_19311_177	G	A	G	G	A	G	G	G	A	G	G	G	G	G	G	A	A	G	G	G	A	G	A	A	G	A	A	A	G	G	G	G	G	G	G	G	G	G	G	G	G	A	A	G	A	G	G	G	A
PsCam033813_19350_373	A	C	A	A	A	A	A	A	C	A	A	A	A	A	A	C	C	A	A	A	C	C	C	C	A	C	C	C	C	A	C	A	A	A	A	A	A	A	A	A	A	A	C	A	C	A	A	A	C
PsCam033834_19367_193	T	T	T	G	T	T	T	T	T	G	G	G	G	G	T	T	T	G	G	G	G	T	T	G	T	G	G	G	T	T	G	T	T	G	T	T	G	G	G	G	T	G	G	T	T	T	G	T	T
PsCam033836_19368_819	C	T	C	C	C	C	C	C	C	C	T	C	T	T	T	T	T	T	C	T	T	T	Y	T	T	T	C	C	T	C	T	T	C	T	T	C	C	C	C	C	C	T	T	C	C	C	T	C	T
PsCam033909_19408_223	G	G	A	A	A	G	G	A	A	A	G	G	A	G	A	G	G	A	G	A	G	A	G	A	G	A	A	G	A	A	A	A	G	G	A	A	G	A	A	A	G	A	A	G	A	G	G	G	G
PsCam033914_19413_1342	C	A	C	C	A	C	C	C	A	C	C	C	C	C	C	A	A	C	C	C	A	C	A	A	C	A	A	A	A	C	C	C	C	C	C	C	C	C	C	C	C	A	A	C	A	C	C	C	C
PsCam033920_19418_538	C	T	C	C	C	C	C	T	T	C	C	C	C	C	C	C	T	C	T	C	T	C	T	T	C	Y	T	T	T	C	C	T	T	C	T	T	C	C	C	C	C	T	T	T	T	C	T	C	C
PsCam033926_19423_1600	C	C	T	T	T	C	C	C	T	C	C	T	T	C	T	C	C	C	T	C	C	C	T	C	C	C	C	C	T	C	T	C	C	C	C	C	C	C	C	C	T	C	T	C	T	C	T	T	T
PsCam033946_19442_122	C	T	T	C	C	C	C	C	T	T	C	T	C	Y	C	T	C	C	C	T	C	T	C	T	C	C	T	C	C	T	T	T	C	T	T	T	C	C	C	C	C	T	C	T	C	T	C	C	C
PsCam033959_19454_115	C	C	C	C	C	C	C	A	C	C	A	C	C	C	A	C	C	C	C	C	C	A	A	A	C	A	C	A	A	A	C	C	A	C	C	A	A	A	A	A	A	C	C	C	C	A	A	C	C
PsCam033961_19456_987	T	C	T	T	C	C	C	C	C	T	C	T	T	C	T	C	C	C	T	C	C	C	T	C	T	C	C	C	T	C	T	C	C	C	C	T	C	C	C	C	C	C	T	C	T	C	T	T	T
PsCam033962_19457_2338	G	A	A	A	G	G	A	G	A	A	A	A	A	G	A	A	A	A	A	G	A	A	A	A	A	G	G	G	G	G	A	A	G	A	A	G	G	G	G	G	G	A	A	G	G	G	G	G	A
PsCam033969_19463_1753	A	M	A	A	A	C	A	C	A	A	A	C	A	C	C	C	C	A	A	A	C	A	C	A	A	A	C	A	A	C	C	C	A	A	C	C	C	A	A	A	C	A	C	A	C	C	C	A	C
PsCam033979_19472_3011	C	T	C	T	T	T	T	T	C	C	T	C	T	C	T	C	T	C	T	C	C	C	T	T	C	T	C	C	T	T	C	C	T	C	C	C	T	T	T	T	C	C	C	T	T	C	T	C	T
PsCam033980_19473_242	A	C	C	C	A	A	A	A	A	C	C	C	C	C	C	A	C	A	C	C	C	C	A	C	A	A	C	C	A	A	A	C	C	A	C	A	A	A	A	A	C	A	A	C	C	C	C	C	C
PsCam033988_19480_2007	T	T	T	T	T	T	T	C	T	T	C	T	T	T	C	T	C	Y	T	T	Y	T	C	T	T	C	T	C	T	T	T	C	C	C	C	C	C	C	C	C	C	T	C	T	T	C	T	T	T
PsCam034005_19496_597	T	C	T	C	T	T	C	T	C	C	C	C	C	T	C	C	C	C	T	T	C	C	C	C	C	T	T	C	T	T	C	C	T	T	C	T	T	C	C	C	T	C	C	T	T	T	T	T	T
PsCam034013_19503_139	G	G	A	A	A	A	A	G	A	G	G	G	G	A	G	A	A	A	G	G	A	G	G	A	G	G	G	A	G	A	G	A	A	A	A	G	A	A	A	A	A	A	G	A	G	A	G	G	G
PsCam034017_19507_285	C	C	C	C	T	T	C	C	C	C	C	C	T	T	T	T	T	T	T	T	T	T	T	T	T	C	C	C	T	T	T	T	T	T	T	C	C	C	C	C	T	C	T	C	C	C	T	C	T
PsCam034023_19512_2015	C	T	T	T	T	T	C	C	T	T	C	C	C	C	T	C	C	C	C	C	C	C	C	T	C	T	T	T	C	C	C	T	C	C	T	C	T	C	C	C	T	T	C	C	C	T	T	C	C
PsCam034061_19544_399	T	T	C	C	C	C	C	C	C	C	T	C	C	T	T	T	T	T	C	T	T	T	T	T	C	T	C	T	T	C	C	T	C	T	T	T	C	T	C	T	C	T	T	C	C	T	C	C	C
PsCam034066_19549_220	T	T	C	C	C	C	T	C	C	C	T	C	T	T	T	T	T	T	C	T	T	T	T	T	T	T	C	C	T	C	T	T	C	T	T	C	C	C	C	C	C	T	T	C	C	C	T	C	T
PsCam034076_19559_1589	C	T	C	C	C	C	C	T	T	T	C	C	C	C	C	C	T	C	T	C	T	C	C	T	C	Y	T	T	Y	C	C	T	T	C	T	T	C	C	C	C	C	T	T	T	T	C	T	C	C
PsCam034080_19563_406	G	G	G	A	G	A	G	G	A	G	A	G	G	A	A	A	A	A	G	A	A	A	G	G	G	A	A	G	G	G	G	G	G	G	G	G	A	A	A	A	A	G	G	A	G	A	A	A	G
PsCam034081_19564_664	A	A	A	A	A	A	A	G	G	A	G	A	A	A	G	A	G	A	A	A	R	G	G	A	A	G	A	G	G	A	A	A	G	A	A	G	G	G	G	G	G	A	G	A	A	G	G	A	A
PsCam034094_19574_1221	A	A	A	A	G	A	G	G	G	A	G	G	G	A	G	A	A	A	A	G	A	A	G	A	A	A	G	G	G	A	G	G	A	A	G	A	A	A	G	A	A	A	G	G	A	A	G	A	A
PsCam034098_19577_788	T	T	G	G	G	T	T	G	T	G	T	T	G	T	G	T	T	G	T	G	T	G	T	G	T	G	G	T	G	G	G	G	T	T	G	G	T	G	G	G	T	G	G	T	G	T	T	T	T
PsCam034112_19590_289	C	C	T	T	T	T	C	T	C	C	C	T	T	C	T	T	T	C	T	Y	C	C	C	C	T	C	T	C	C	T	C	C	Y	C	C	T	T	T	T	T	C	T	C	C	C	C	T	C	T
PsCam034119_19596_246	A	A	A	G	A	G	A	G	G	A	G	G	A	A	G	G	G	G	A	G	G	G	A	G	A	G	G	G	G	G	A	A	A	A	A	A	A	G	G	G	G	A	A	G	A	G	G	G	A
PsCam034127_19603_314	A	A	A	A	C	A	C	C	C	C	C	C	C	A	C	A	A	A	A	C	A	A	C	C	A	A	C	C	C	A	C	C	A	A	C	A	A	C	C	C	A	A	C	C	C	A	C	A	A
PsCam034128_19604_202	A	A	G	G	A	A	A	G	G	A	A	A	A	A	G	G	A	G	A	G	A	G	A	A	A	G	G	G	G	A	G	G	A	G	G	A	G	G	G	G	A	A	G	G	A	A	A	G	G
PsCam034132_19608_806	C	C	T	C	T	T	C	T	T	C	C	T	C	T	C	C	C	C	T	C	C	C	C	C	C	C	T	T	C	T	C	C	T	C	C	T	T	C	C	C	T	C	C	T	T	T	C	T	T
PsCam034133_19609_439	C	T	C	C	T	C	C	C	T	C	C	C	C	C	C	T	T	C	C	C	T	T	T	T	C	T	T	T	T	C	T	C	C	C	C	C	C	C	C	C	C	C	T	C	T	C	C	C	T
PsCam034140_19615_1280	T	C	T	C	T	C	C	C	T	C	C	T	T	C	T	C	C	C	C	C	C	T	T	T	C	T	T	C	C	T	T	T	C	C	T	C	T	C	C	C	T	C	T	T	T	C	T	T	C
PsCam034153_19626_212	T	C	C	T	C	T	C	C	T	C	T	C	C	T	T	T	C	C	C	C	C	T	T	T	C	T	T	T	C	T	C	C	C	T	C	C	T	T	C	T	T	C	T	C	T	T	T	C	C
PsCam034174_19642_700	C	A	A	A	C	A	A	A	A	A	A	A	A	C	C	C	C	C	C	C	C	C	C	C	C	C	A	A	C	A	C	C	C	C	C	A	A	A	A	A	C	A	A	A	C	A	C	A	C
PsCam034184_19648_1269	A	A	A	G	A	G	A	G	G	A	A	A	A	A	G	G	G	G	A	G	G	G	A	G	A	G	G	G	G	G	A	G	A	A	G	A	A	G	G	G	G	A	A	G	A	G	G	G	A
PsCam034206_19662_1791	G	G	G	A	G	A	G	A	A	A	A	A	G	G	G	R	G	G	G	G	G	G	G	G	G	G	A	A	A	A	G	G	G	G	G	A	A	A	A	A	G	A	A	A	G	A	G	A	G
PsCam034238_19676_615	T	T	T	C	T	T	T	T	T	C	C	C	C	C	T	T	T	C	C	C	C	T	T	C	T	C	C	C	T	T	C	T	T	C	T	T	C	C	C	C	T	C	C	T	T	T	C	T	T
PsCam034285_19692_3212	A	G	G	A	G	G	G	A	G	G	A	G	G	A	A	A	G	G	G	G	G	A	A	G	G	A	G	A	R	A	G	G	A	G	G	G	A	A	A	A	A	G	G	G	G	A	A	G	G
PsCam034286_19693_182	G	G	A	G	A	A	A	G	A	G	A	A	A	G	A	A	G	A	G	G	G	G	A	A	G	A	A	A	A	G	G	G	A	G	G	A	A	G	G	G	G	A	A	G	G	G	A	A	G
PsCam034293_19700_2914	A	A	C	C	C	A	A	C	C	C	A	A	C	A	C	A	A	C	A	C	A	C	A	C	A	C	C	A	C	C	C	C	A	A	C	C	A	C	C	C	A	C	C	A	C	A	A	A	A
PsCam034298_19705_1292	G	G	G	T	T	T	T	T	T	G	T	T	T	G	T	G	G	G	G	T	G	G	G	T	G	T	T	T	G	T	T	G	G	G	G	T	K	G	T	G	G	T	T	G	G	G	T	G	G
PsCam034320_19723_1542	G	T	T	T	T	T	G	T	T	T	T	G	G	T	G	T	G	T	G	G	G	T	T	T	G	G	G	T	G	G	T	T	T	T	T	G	G	T	T	T	G	T	G	T	G	G	G	G	T
PsCam034326_19728_1486	T	T	C	C	C	C	C	T	T	T	T	C	C	T	C	C	T	C	C	C	C	T	C	C	C	C	C	T	C	C	C	T	C	C	T	C	C	T	T	T	C	T	C	C	C	C	T	C	C
PsCam034328_19730_5190	A	A	A	G	A	A	A	A	A	G	G	G	G	G	A	A	A	G	G	G	G	A	A	G	A	G	G	G	A	A	G	G	A	G	G	A	G	G	G	G	A	G	G	A	A	A	G	A	A
PsCam034334_19733_187	A	A	A	A	A	A	A	G	A	A	G	A	A	A	G	A	G	R	A	A	R	A	G	A	A	G	A	G	A	A	A	G	G	G	G	G	G	G	G	G	G	A	G	A	A	G	A	A	A
PsCam034338_19736_1616	C	T	C	C	T	C	C	C	T	C	C	C	C	C	C	T	T	C	C	C	T	T	T	T	C	T	T	T	T	C	T	C	C	C	C	C	C	C	C	C	C	C	T	C	T	C	C	C	T
PsCam034339_19737_401	G	G	G	G	G	G	G	A	G	G	A	G	G	G	A	G	A	G	G	G	R	G	A	G	G	A	G	A	A	G	G	A	A	G	A	A	A	A	A	A	A	G	A	G	G	A	A	G	G
PsCam034344_19742_1454	T	T	T	T	C	T	C	C	T	T	T	C	C	T	T	C	T	T	T	T	C	T	T	T	T	T	C	C	C	C	T	C	T	T	C	C	T	T	T	T	T	C	C	C	T	C	T	C	C
PsCam034345_19743_3006	T	C	T	T	T	T	T	C	C	T	T	T	T	T	T	T	C	T	C	T	C	T	C	C	T	Y	C	C	C	T	T	C	C	T	C	C	T	T	T	T	T	C	C	C	C	T	C	T	T
PsCam034357_19754_708	G	G	G	A	A	A	G	A	G	G	A	G	G	G	G	A	A	A	A	G	R	G	A	G	G	G	G	A	G	G	G	A	A	G	A	A	A	A	A	A	G	G	A	G	A	A	G	G	G
PsCam034372_19768_87	G	A	G	G	A	G	G	G	A	G	G	G	G	G	G	A	A	G	G	G	A	G	A	A	G	A	A	A	A	G	G	G	G	G	G	G	G	G	G	G	G	A	A	G	A	G	G	G	G
PsCam034373_19769_1443	C	C	T	T	T	T	T	T	T	T	C	T	C	C	C	C	C	C	T	C	C	C	T	C	C	C	T	T	C	T	C	C	T	C	C	T	T	T	T	T	T	C	C	T	T	T	C	T	C
PsCam034374_19770_1201	G	T	G	G	T	G	T	T	T	T	T	G	G	T	G	G	T	T	T	T	T	T	T	T	T	G	G	G	G	G	T	T	G	T	T	G	G	T	T	T	T	G	T	T	T	T	G	G	T
PsCam034378_19774_1043	C	T	T	C	C	T	T	T	C	T	T	C	T	T	C	C	T	T	T	T	T	C	C	C	T	C	C	C	T	C	T	C	T	C	C	T	T	T	T	T	C	T	C	T	C	T	C	T	T
PsCam034403_19796_826	G	G	A	A	A	A	G	A	G	G	G	A	A	G	A	A	A	A	A	G	G	G	G	G	A	G	A	G	G	A	G	G	R	G	G	A	A	A	A	A	G	A	G	G	G	G	A	G	A
PsCam034415_19808_2188	G	G	A	A	A	G	G	A	G	A	G	G	A	G	A	G	G	A	G	A	G	A	G	A	G	A	A	G	A	A	A	A	G	G	A	A	R	A	A	A	G	A	A	G	A	G	G	G	G
PsCam034431_19823_320	T	T	G	G	G	T	T	G	T	T	T	G	G	T	G	G	G	T	G	K	T	T	T	T	G	T	G	T	G	G	G	T	K	T	T	T	G	G	G	G	T	G	T	T	T	T	G	T	G
PsCam034432_19824_983	A	A	G	G	A	A	A	A	A	A	A	G	G	A	A	G	G	G	G	A	G	A	A	A	G	A	G	G	G	G	A	G	G	A	G	A	A	A	A	A	G	G	G	G	A	G	A	G	G
PsCam034438_19829_5801	G	G	A	A	A	A	A	A	A	A	G	A	G	G	G	G	G	G	A	G	G	G	A	G	G	G	A	A	G	A	G	G	A	G	G	A	A	A	A	A	A	G	G	A	A	A	G	A	G
PsCam034442_19832_1853	T	T	C	C	C	C	C	T	C	T	T	T	T	C	T	C	C	C	T	T	C	C	T	C	T	T	T	C	T	C	T	C	C	C	C	T	C	C	C	C	C	C	T	C	T	C	T	T	T
PsCam034444_19834_358	A	A	A	A	A	A	A	G	A	A	G	A	A	A	G	A	G	A	A	A	R	A	G	A	A	G	A	G	G	A	A	G	G	A	G	G	G	G	G	G	G	A	G	A	A	G	G	A	A
PsCam034447_19836_3345	T	T	T	C	T	C	T	T	C	T	C	T	T	C	C	C	C	C	T	C	C	C	T	C	T	C	C	T	T	T	T	T	T	T	T	T	C	C	C	C	C	T	T	C	T	C	C	C	T
PsCam034453_19842_922	T	T	C	C	C	C	C	T	C	C	T	C	C	T	T	T	T	C	C	T	T	T	T	C	C	T	C	T	C	C	C	T	C	T	T	T	C	T	C	T	C	C	T	C	C	T	T	C	C
PsCam034459_19847_2053	C	T	T	T	C	T	T	T	T	T	T	T	T	C	C	C	C	C	C	C	C	C	C	C	C	C	T	T	C	T	C	C	C	C	C	T	T	T	T	T	C	T	T	T	C	T	C	T	C
PsCam034460_19848_2694	A	G	A	G	G	G	G	A	G	G	R	G	G	A	A	A	G	G	G	G	A	A	A	G	G	A	G	A	A	A	G	G	A	G	G	G	A	A	A	A	A	A	G	G	G	A	A	G	G
PsCam034463_19851_173	C	A	C	A	C	A	A	A	C	C	A	C	A	C	A	A	A	C	A	C	C	C	A	C	C	A	C	C	A	A	A	C	A	C	C	C	A	A	A	A	C	C	C	A	A	C	A	C	A
PsCam034486_19872_361	C	C	C	T	C	T	C	C	T	C	T	C	C	T	T	T	T	T	C	T	T	T	C	T	C	T	T	C	C	C	C	C	C	C	C	C	T	T	T	T	T	C	C	T	C	T	T	T	C
PsCam034488_19874_4413	G	A	G	G	A	G	G	G	A	G	G	G	G	G	G	A	A	G	G	G	A	G	A	A	G	A	A	A	A	G	G	G	G	G	G	G	G	G	G	G	G	A	A	G	A	G	G	G	G
PsCam034492_19878_396	C	C	T	T	T	C	C	T	T	T	C	C	T	C	T	C	C	T	C	T	C	T	C	T	C	T	T	C	T	T	T	T	C	C	T	T	C	T	T	T	C	T	T	C	T	C	C	C	C
PsCam034496_19882_640	G	G	A	A	A	A	A	G	G	G	G	A	A	G	A	A	G	G	G	A	A	G	A	A	A	A	A	G	A	A	A	G	A	A	G	A	A	A	A	A	G	A	G	A	A	A	G	A	A
PsCam034500_19885_1747	G	G	G	A	G	A	G	G	A	G	A	G	G	A	A	A	A	A	G	A	A	A	G	A	G	A	A	G	G	G	G	G	G	G	G	G	A	A	A	A	A	G	G	A	G	A	A	A	G
PsCam034504_19889_2687	C	C	T	T	T	T	C	T	C	C	C	T	T	C	T	T	T	T	T	C	C	C	C	C	T	C	T	T	C	T	C	C	Y	C	C	T	T	T	T	T	C	T	C	C	C	C	T	C	T
PsCam034511_19895_2540	T	T	T	C	C	T	C	C	C	T	T	C	C	T	T	C	T	T	T	T	T	T	T	C	T	T	C	C	C	C	T	C	T	T	C	C	T	C	C	C	T	C	C	C	T	C	T	C	C
PsCam034530_19914_2448	C	C	T	T	T	T	T	C	C	C	C	T	T	C	T	T	C	T	T	T	T	C	T	T	T	T	T	C	T	T	T	C	T	T	C	T	T	C	C	C	T	C	T	T	T	T	C	T	T
PsCam034544_19928_3029	T	C	C	C	T	T	T	T	T	C	C	C	C	C	C	T	C	T	C	C	C	C	T	C	T	T	C	C	T	T	T	C	C	T	C	T	T	T	T	T	C	T	T	C	C	C	C	C	C
PsCam034546_19930_1841	A	A	A	C	C	C	A	A	C	A	A	C	A	A	C	A	A	A	A	C	A	C	A	C	A	C	C	C	A	C	A	A	A	A	A	C	C	A	A	A	C	C	C	A	A	C	C	A	A
PsCam034550_19933_208	A	A	A	G	G	A	G	G	G	G	A	G	A	A	A	G	A	A	A	A	A	A	A	G	A	A	G	G	G	G	A	A	A	A	A	G	A	G	G	G	A	G	G	G	A	G	A	G	G
PsCam034552_19935_2091	G	A	G	A	G	A	G	G	A	G	A	G	G	A	A	A	A	A	G	A	A	A	G	G	G	A	A	G	G	G	G	G	G	G	G	G	A	A	A	A	A	G	G	A	G	A	A	A	G
PsCam034553_19936_1113	G	G	G	G	T	T	G	G	G	G	G	G	T	T	T	T	T	G	T	T	T	T	G	T	T	G	G	G	T	T	T	T	T	T	T	G	T	G	G	G	T	G	T	G	T	G	T	G	T
PsCam034560_19941_108	T	C	T	C	C	C	T	T	C	C	T	C	T	T	C	T	T	T	T	C	T	T	T	C	T	C	C	C	T	T	T	C	T	T	C	C	Y	T	T	T	C	C	C	T	T	C	C	T	T
PsCam034563_19944_2367	T	C	C	C	T	C	C	C	C	C	C	C	C	C	T	T	T	T	T	T	T	T	T	T	T	T	C	C	T	C	T	T	T	T	T	C	C	C	C	C	T	C	C	C	T	C	T	C	T
PsCam034604_19982_2001	A	G	G	A	G	A	G	G	A	G	A	G	G	A	A	A	G	G	G	G	G	A	A	A	G	A	A	G	G	A	G	G	G	A	G	G	A	A	G	A	A	G	A	G	A	A	A	G	G
PsCam034616_19992_1757	A	G	G	G	A	G	A	A	A	G	G	A	A	G	A	G	G	G	G	G	G	G	A	A	A	A	A	G	G	G	G	A	G	A	A	G	A	G	G	G	G	G	A	A	G	G	G	A	A
PsCam034618_19994_931	C	T	T	C	C	T	T	T	C	T	T	C	C	T	C	T	T	T	T	T	T	C	C	C	T	C	C	C	T	C	T	C	T	C	C	T	T	T	T	T	C	T	C	T	C	T	C	T	T
PsCam034638_20011_1602	T	T	T	T	T	T	C	C	T	T	T	C	C	C	T	C	T	C	C	C	T	T	T	T	T	T	C	T	T	C	C	C	T	T	C	T	T	C	C	C	T	Y	C	C	C	T	C	T	T
PsCam034639_20012_1915	G	A	A	A	G	G	A	G	A	A	A	A	A	G	A	A	A	A	A	G	A	A	A	A	A	G	G	G	G	G	A	A	G	A	A	G	G	G	G	G	G	A	A	G	G	G	G	G	A
PsCam034645_20018_1507	C	C	C	T	C	T	C	C	T	C	T	C	C	T	T	T	T	T	C	T	T	T	C	T	C	T	T	C	C	C	C	C	C	C	C	C	T	T	T	T	T	C	C	T	C	T	T	T	C
PsCam034659_20030_1520	A	G	G	G	A	A	A	A	A	G	G	G	G	G	G	A	G	A	G	G	G	G	A	G	A	A	G	G	A	A	A	G	G	A	G	A	A	A	A	A	G	A	A	G	G	G	G	G	G
PsCam034662_20033_2344	C	C	C	T	C	T	C	T	T	T	C	T	C	C	C	Y	C	C	C	C	C	C	C	C	C	C	T	T	T	T	C	C	C	C	C	T	T	T	T	T	C	T	T	T	C	T	C	T	T
PsCam034664_20035_980	A	G	G	A	G	A	G	G	A	G	A	G	G	A	A	A	G	G	G	G	G	A	A	A	G	A	A	G	G	A	G	G	G	A	G	G	A	A	G	A	A	G	A	G	A	A	A	G	G
PsCam034671_20041_1587	A	A	A	C	A	C	A	C	C	A	C	C	A	A	C	C	C	C	A	C	C	C	A	C	A	C	C	C	C	C	A	A	A	A	A	A	A	C	C	C	C	A	A	C	A	C	C	C	A
PsCam034674_20044_830	G	G	G	G	G	G	G	A	A	G	A	G	G	G	A	G	A	G	G	G	R	A	A	G	G	A	G	A	A	G	G	G	A	G	G	A	A	A	A	A	A	G	A	G	G	A	A	G	G
PsCam034707_20075_2276	G	G	T	T	T	T	T	G	T	G	G	G	G	T	G	T	T	T	G	G	T	T	G	T	G	G	G	T	G	T	G	T	T	T	T	G	T	T	T	T	T	T	G	T	G	T	G	G	G
PsCam034714_20082_2414	T	T	C	C	T	T	T	T	C	C	T	C	C	T	C	T	T	T	C	T	T	T	C	T	C	T	T	T	C	T	C	T	T	T	T	T	T	T	T	T	T	T	C	T	C	T	C	C	C
PsCam034715_20083_216	G	G	G	G	G	G	A	G	G	G	G	A	A	G	A	G	A	G	A	A	A	G	G	G	A	A	A	G	A	A	G	G	G	G	G	A	A	G	G	G	A	G	A	G	A	A	A	A	G
PsCam034735_20101_113	A	C	A	C	A	A	C	A	C	C	C	C	C	A	C	C	C	C	A	A	C	C	C	C	C	A	A	C	A	A	C	C	A	A	C	A	A	C	C	C	A	C	C	A	A	A	A	A	A
PsCam034747_20111_731	A	A	A	A	G	A	A	A	A	A	A	A	A	G	G	G	G	G	G	G	G	G	G	G	G	G	A	A	G	A	G	G	G	G	G	A	A	A	A	A	G	A	A	A	G	A	G	A	G
PsCam034750_20114_521	C	C	C	A	C	A	C	C	A	C	A	C	C	A	A	A	A	A	C	A	A	A	C	C	C	A	A	C	C	C	C	C	C	C	C	C	A	A	A	A	A	C	C	A	C	A	A	A	C
PsCam034753_20117_1972	G	G	G	G	G	G	G	A	G	G	A	G	G	G	A	G	A	G	G	G	R	G	A	G	G	A	G	A	A	G	G	A	A	G	A	A	A	A	A	A	A	G	A	G	G	A	A	G	G
PsCam034760_20124_127	G	G	A	A	A	A	G	A	G	G	G	A	A	G	A	A	A	G	A	R	G	G	G	G	A	G	A	G	G	A	G	G	R	G	G	A	A	A	A	A	G	A	G	G	G	G	A	G	A
PsCam034762_20126_2590	C	C	C	C	T	C	T	T	C	C	C	T	T	C	C	T	C	C	C	C	C	C	C	T	C	C	T	T	T	T	C	T	C	C	T	T	C	C	C	C	C	T	T	T	C	T	C	T	T
PsCam034765_20129_2237	G	G	G	G	G	G	G	A	A	G	A	G	G	G	A	G	A	G	G	G	R	A	A	A	G	A	G	A	A	G	G	G	A	G	G	A	A	A	A	A	A	G	A	G	G	A	A	G	G
PsCam034774_20138_433	A	G	G	A	A	G	G	G	A	G	G	A	A	G	A	G	G	G	G	G	G	A	A	A	G	A	A	A	G	A	G	A	G	G	A	G	A	G	G	G	A	G	A	A	A	G	A	A	G
PsCam034782_20144_1965	G	G	G	A	A	G	A	A	A	A	G	A	G	G	G	A	G	G	G	G	G	G	G	A	G	G	A	A	A	A	G	G	G	G	G	A	G	A	A	A	G	A	A	A	G	A	G	A	A
PsCam034822_20182_634	A	A	A	G	A	G	A	G	G	A	A	A	A	A	G	G	G	G	A	G	G	G	A	G	A	G	G	G	G	G	G	G	A	G	G	A	A	G	G	G	G	A	A	G	A	A	A	G	G
PsCam034827_20187_752	C	C	T	C	T	T	C	T	C	C	C	T	C	T	C	C	C	C	T	C	C	C	C	C	C	C	T	T	C	T	C	C	T	C	C	T	T	C	C	C	T	C	C	T	T	T	C	T	T
PsCam034834_20194_607	T	G	G	T	G	T	G	G	G	G	G	T	T	G	T	T	G	G	G	G	G	G	G	T	G	T	T	T	T	T	G	G	T	G	G	T	T	G	G	G	G	T	G	G	G	G	T	T	G
PsCam034836_20196_1852	C	T	C	T	T	T	T	T	C	C	T	C	T	Y	T	C	T	T	T	C	C	C	T	C	T	T	C	C	T	C	C	C	T	C	C	C	T	T	T	T	T	C	C	C	T	C	T	C	T
PsCam034877_20227_1651	C	C	C	T	C	C	T	T	C	C	T	T	T	T	C	C	T	T	T	T	T	C	C	T	C	T	C	T	C	C	C	T	C	T	T	T	T	T	T	T	T	T	T	T	C	C	C	C	C
PsCam034896_20241_76	T	T	C	C	C	C	C	C	C	C	T	C	T	T	T	T	T	T	C	T	T	T	C	T	T	T	C	C	T	C	T	T	C	T	T	C	C	C	C	C	C	T	T	C	C	C	T	C	T
PsCam034900_20245_529	C	C	C	T	T	T	T	C	T	C	C	C	C	T	C	T	T	T	C	T	T	T	C	T	C	T	T	T	C	T	C	T	T	T	T	C	T	T	T	T	T	T	C	T	C	T	C	C	C
PsCam034921_20263_650	T	T	C	C	C	C	C	T	C	T	T	T	T	C	T	C	C	C	T	C	C	C	T	C	T	T	C	C	T	C	T	C	C	C	C	T	C	C	C	C	C	C	T	C	T	C	T	T	T
PsCam034934_20270_1647	G	G	G	G	A	A	G	G	A	G	G	A	G	G	A	G	G	G	R	A	R	A	G	A	G	A	A	A	A	A	A	G	G	G	G	A	R	G	G	G	A	A	A	G	G	G	A	G	G
PsCam034948_20281_747	T	C	T	C	T	C	C	C	T	T	C	T	C	T	C	C	C	T	C	T	T	T	C	T	T	C	T	T	C	C	C	T	C	T	T	T	C	C	C	C	T	T	T	C	C	T	C	T	C
PsCam035004_20309_552	T	T	G	G	T	T	G	T	T	T	T	G	G	T	T	G	G	G	G	T	G	T	T	T	G	T	G	G	G	G	T	G	G	T	G	T	T	T	T	T	G	G	G	G	T	G	T	G	G
PsCam035061_20340_321	T	T	T	G	T	G	T	T	G	T	T	T	T	T	G	G	G	G	T	G	G	G	T	G	T	G	G	G	G	G	G	G	G	G	G	T	G	G	G	G	G	G	G	G	T	T	T	G	G
PsCam035065_20344_805	C	C	C	T	C	T	C	T	T	C	T	T	C	C	T	T	T	T	C	T	T	T	C	T	C	T	T	T	T	T	C	C	C	C	C	C	C	T	T	T	T	C	C	T	C	T	T	T	C
PsCam035072_20348_134	C	T	T	C	T	C	T	C	C	C	T	C	C	C	C	T	T	C	C	T	T	T	C	T	T	C	T	T	C	C	T	C	C	C	C	C	C	C	C	C	T	T	T	C	T	C	C	C	T
PsCam035113_20374_256	C	C	T	T	T	C	C	T	C	T	C	C	T	C	T	C	C	T	C	T	C	T	C	T	C	T	T	C	T	T	T	T	C	C	T	T	C	T	T	T	C	T	T	C	T	C	C	C	C
PsCam035254_20449_1201	A	A	A	G	G	G	G	G	G	A	G	G	G	A	G	A	A	A	A	G	A	A	A	G	A	G	G	G	A	G	G	A	A	A	A	G	R	A	G	A	A	G	G	A	A	A	G	A	A
PsCam035269_20464_2418	T	C	C	T	T	T	C	C	C	C	T	C	C	C	T	T	C	C	C	C	C	T	T	T	C	T	T	T	C	T	C	C	C	T	C	C	T	T	C	T	T	C	T	C	T	T	T	C	T
PsCam035271_20466_2502	T	G	G	G	T	G	G	G	T	G	G	T	T	G	T	G	G	T	G	G	G	G	T	G	T	T	T	G	G	T	T	T	G	G	T	G	T	G	G	G	G	G	T	T	T	G	T	G	T
PsCam035272_20467_4972	C	T	C	T	C	T	T	T	C	T	T	C	C	C	T	C	T	T	T	C	T	T	C	T	T	T	T	T	C	C	C	T	T	Y	T	T	T	T	T	T	T	T	C	T	C	T	C	C	C
PsCam035289_20483_3015	T	C	T	C	T	C	C	C	T	C	C	T	T	C	T	C	C	C	C	C	C	T	T	T	C	T	T	C	C	T	C	T	C	C	T	C	T	C	C	C	T	C	T	T	T	C	T	T	C
PsCam035290_20484_87	C	T	T	C	T	C	T	C	T	C	C	T	C	C	T	C	T	C	Y	C	T	C	T	C	T	C	C	C	T	T	C	T	C	C	T	T	C	T	T	T	T	C	C	T	T	T	T	T	T
PsCam035295_20488_5030	G	G	A	G	A	A	G	A	G	G	G	A	G	A	G	G	G	G	A	G	G	G	G	G	G	G	A	A	G	A	G	G	A	G	G	A	A	G	G	G	A	G	G	A	A	A	G	A	A
PsCam035304_20496_296	A	A	G	G	G	G	A	G	A	A	A	G	G	A	G	G	G	A	G	R	A	A	A	A	G	A	G	A	A	G	A	A	R	A	A	G	G	G	G	G	A	G	A	A	A	A	G	A	G
PsCam035309_20501_1907	A	A	A	G	A	G	A	A	G	A	G	A	A	G	G	G	G	G	A	G	G	G	A	G	A	G	G	A	A	A	A	A	A	A	A	A	G	G	G	G	G	A	A	G	A	G	G	G	A
PsCam035315_20505_2184	A	G	G	G	A	G	A	A	A	G	G	A	A	G	A	G	G	G	G	G	G	G	A	A	A	A	A	G	G	G	G	A	G	A	A	G	A	G	G	G	G	G	A	A	G	G	G	A	A
PsCam035316_20506_2839	T	C	C	C	T	T	T	T	T	C	C	C	C	C	C	T	C	T	C	C	C	C	T	C	T	T	C	C	T	T	T	C	C	T	C	T	T	T	T	T	C	T	T	C	C	C	C	C	C
PsCam035332_20522_3122	C	C	C	C	A	C	C	A	A	C	C	A	A	C	A	C	C	A	C	C	C	C	A	C	A	A	A	C	C	A	C	A	C	C	A	C	A	C	C	C	C	C	A	A	A	C	A	C	A
PsCam035333_20523_517	A	A	A	C	A	C	A	A	C	A	C	A	A	C	C	C	C	C	A	C	C	C	A	C	A	C	C	A	A	A	A	A	A	A	A	A	C	C	C	C	C	A	A	C	A	C	C	C	A
PsCam035334_20524_1243	G	G	A	A	A	A	A	G	G	G	G	A	A	G	A	G	G	A	A	A	A	G	A	A	A	A	A	G	A	A	A	G	A	A	G	A	A	G	G	G	A	G	A	A	A	A	G	A	A
PsCam035336_20526_6545	C	T	C	T	C	C	T	C	T	T	T	T	T	C	T	T	T	T	C	C	T	T	T	T	T	C	C	T	C	C	T	T	C	C	T	C	C	T	T	T	C	T	T	C	C	C	C	C	C
PsCam035343_20533_3756	C	C	T	T	T	T	T	T	T	T	C	T	C	C	C	C	C	C	T	C	C	C	C	C	C	C	T	T	C	T	C	C	T	C	C	T	T	T	T	T	T	C	C	T	T	T	C	T	C
PsCam035344_20534_1031	T	C	T	T	T	T	T	T	T	T	C	T	C	C	C	C	C	C	T	C	C	C	Y	C	C	C	T	T	C	T	C	C	T	C	C	T	T	T	T	T	T	C	C	T	T	T	C	T	C
PsCam035351_20541_2838	C	T	C	T	C	T	T	T	C	T	T	C	C	T	C	T	T	T	T	T	T	T	C	T	C	C	C	T	T	C	C	C	T	T	C	T	C	T	T	T	T	T	C	C	C	T	C	T	T
PsCam035355_20545_498	G	G	G	A	G	A	G	A	A	G	G	G	G	G	A	A	A	A	G	A	A	A	G	A	G	A	A	A	A	A	A	A	A	A	A	G	A	A	A	A	A	A	A	A	G	G	G	A	A
PsCam035378_20566_1287	G	G	A	A	A	A	G	A	G	G	G	A	A	G	A	A	A	G	A	G	G	G	G	G	A	G	A	G	G	A	G	G	R	G	G	A	A	A	A	A	G	A	G	G	G	G	A	G	A
PsCam035380_20568_2974	G	G	G	G	T	T	T	T	T	G	G	G	G	G	G	T	G	T	G	G	G	G	T	G	T	T	G	G	T	T	T	G	G	T	G	T	T	T	T	T	G	T	T	G	G	G	G	G	G
PsCam035382_20570_1829	A	G	G	G	A	G	A	A	G	G	G	A	A	A	A	A	G	A	A	A	G	G	G	G	G	A	A	A	G	G	A	G	G	A	G	A	A	A	A	A	G	A	A	A	G	G	G	G	A
PsCam035383_20571_2284	T	C	T	C	T	C	C	C	T	C	C	T	T	C	T	C	C	C	C	C	C	T	T	T	C	T	T	C	C	T	T	T	C	C	T	C	T	C	C	C	T	C	T	T	T	C	T	T	C
PsCam035392_20580_1489	A	A	A	A	G	G	A	A	A	A	A	A	G	G	G	G	G	A	G	G	G	G	G	G	G	A	A	A	G	G	G	G	G	G	G	A	A	A	A	A	G	A	G	A	G	A	G	A	G
PsCam035393_20581_1277	G	G	G	G	G	G	G	A	A	G	A	G	G	G	A	G	A	G	G	G	R	A	A	A	G	A	G	A	A	G	G	G	A	G	G	A	A	A	A	A	A	G	A	G	G	A	A	G	G
PsCam035394_20582_1518	A	C	C	C	A	C	A	C	C	C	C	C	C	C	A	M	A	A	A	A	A	A	A	A	A	A	C	C	A	C	A	A	A	A	A	C	C	C	C	C	A	C	C	C	A	C	A	C	A
PsCam035404_20592_2631	C	C	C	T	T	T	T	T	T	C	T	C	C	C	T	C	C	C	C	C	C	C	C	T	C	T	T	T	C	C	C	T	C	C	T	C	Y	C	T	C	C	T	C	C	C	C	T	C	C
PsCam035410_20597_876	G	G	G	G	A	G	A	A	G	G	G	A	A	G	G	A	G	A	G	G	A	G	G	G	G	G	A	A	A	A	G	A	G	G	A	G	G	G	G	G	G	A	A	A	G	A	G	A	A
PsCam035415_20602_1951	T	C	T	C	T	C	C	C	T	C	C	T	T	C	T	C	C	C	C	C	C	T	T	C	C	T	T	C	C	T	T	T	C	C	T	C	T	C	C	C	T	C	T	T	T	C	T	T	C
PsCam035416_20603_89	C	C	A	C	C	C	C	A	C	C	C	A	A	C	A	C	C	C	A	A	C	C	C	C	C	C	C	C	A	A	A	A	C	A	A	A	A	A	A	A	C	C	C	A	A	C	C	A	A
PsCam035434_20620_343	A	A	A	G	A	G	A	A	G	A	G	A	A	G	G	G	G	G	A	G	G	G	A	G	A	G	G	A	A	A	A	A	A	A	A	A	G	G	G	G	G	A	A	G	A	G	G	G	A
PsCam035435_20621_827	G	A	A	G	A	A	A	G	A	A	G	A	A	G	G	G	A	A	A	A	A	G	G	A	A	G	A	G	R	G	A	A	G	A	A	A	G	G	G	G	G	A	A	A	A	G	G	A	A
PsCam035438_20624_3543	T	C	T	C	T	T	C	C	T	T	T	C	T	C	T	T	C	C	T	C	C	T	T	C	T	C	T	C	T	T	T	C	T	T	C	C	C	C	C	C	C	C	C	C	T	T	T	C	T
PsCam035453_20636_877	G	G	G	A	G	G	A	A	A	A	G	A	G	G	G	A	G	G	G	G	G	G	G	A	G	G	A	A	A	A	G	G	G	G	G	A	G	A	A	A	G	A	A	A	G	A	G	A	A
PsCam035456_20639_1864	G	A	A	A	G	A	A	A	A	A	A	A	A	G	G	G	G	G	G	G	G	G	G	G	G	G	A	A	G	A	G	G	G	G	G	A	A	A	A	A	G	A	A	A	G	A	G	A	G
PsCam035463_20646_779	A	A	A	G	G	G	G	A	G	A	A	A	A	G	A	G	G	G	A	G	G	G	A	G	A	G	G	G	A	G	A	G	G	G	G	A	G	G	G	G	G	G	A	G	A	G	A	A	A
PsCam035470_20653_5039	T	T	T	C	C	T	C	C	C	T	C	C	C	T	T	C	T	T	T	T	T	T	T	C	T	T	C	C	C	C	T	T	T	T	T	C	T	C	C	C	T	C	C	C	T	C	T	C	C
PsCam035471_20654_3212	G	G	G	T	G	T	G	T	T	G	T	T	G	G	T	T	T	T	G	T	T	T	G	T	G	T	T	T	T	T	G	G	G	G	G	G	G	T	T	T	T	G	G	T	G	T	T	T	G
PsCam035483_20665_3864	A	G	G	A	G	G	A	G	G	A	G	G	G	A	G	R	A	G	G	A	A	A	G	G	A	G	G	G	G	A	A	A	G	G	A	G	G	A	A	A	A	G	A	A	A	A	G	G	R
PsCam035488_20670_101	C	T	T	C	T	T	T	C	T	T	C	T	T	C	C	C	T	T	T	T	T	C	C	T	T	C	T	C	Y	C	T	T	C	T	T	T	C	C	C	C	C	T	T	T	T	C	C	T	T
PsCam035490_20672_3414	G	A	A	A	G	G	A	G	A	A	A	A	A	G	A	A	A	A	A	G	A	A	A	A	A	G	G	A	G	G	A	A	G	A	A	G	G	A	A	A	G	A	A	G	G	G	G	G	A
PsCam035496_20678_3576	G	T	T	T	G	G	G	G	G	T	T	T	T	T	T	G	T	G	T	T	T	T	G	T	G	G	T	T	G	G	G	T	T	G	T	G	G	G	G	G	T	G	G	T	T	T	T	T	T
PsCam035512_20692_1707	A	A	A	G	A	G	A	G	G	A	G	G	A	A	G	G	G	G	A	G	G	G	A	G	A	G	G	G	G	G	A	A	A	A	A	A	A	G	G	G	G	A	A	G	A	G	G	G	A
PsCam035522_20701_392	G	G	G	G	A	A	A	A	A	G	G	G	G	A	G	A	A	A	G	A	A	A	G	A	G	A	A	A	G	A	G	A	A	A	A	G	A	A	A	A	A	A	G	A	G	A	G	G	G
PsCam035534_20713_704	A	A	A	G	A	G	A	G	G	A	A	A	A	A	G	G	G	G	A	G	G	G	A	G	A	G	G	G	G	G	G	G	G	G	G	A	G	G	G	G	G	G	A	G	A	A	A	G	G
PsCam035539_20718_2645	T	T	C	C	C	C	C	T	T	T	T	C	C	T	C	T	T	C	T	C	T	T	C	C	C	T	C	T	C	C	C	T	C	C	T	C	C	T	T	T	C	C	T	C	C	C	T	C	C
PsCam035544_20723_532	C	C	T	T	C	C	T	T	C	T	T	T	C	T	C	C	T	T	C	C	T	T	T	T	T	C	C	C	T	C	T	T	T	T	T	T	T	C	C	C	C	T	C	C	C	T	C	T	T
PsCam035570_20747_1256	C	C	C	C	T	T	Y	T	T	C	C	C	C	C	C	T	C	T	C	C	C	C	T	C	T	T	T	T	T	T	T	C	C	T	C	T	T	T	T	T	C	T	T	C	C	C	C	C	C
PsCam035579_20755_1638	A	C	A	C	A	C	C	C	A	C	C	A	A	C	C	A	C	C	C	C	C	C	A	C	C	C	A	C	A	A	A	C	A	M	C	C	C	C	C	C	C	C	A	C	A	C	A	A	A
PsCam035582_20758_245	T	Y	T	T	T	C	T	C	T	T	T	C	T	T	C	C	C	T	T	T	C	T	C	T	T	T	C	T	T	C	C	C	T	T	C	C	C	C	T	T	C	T	C	T	C	C	C	T	C
PsCam035587_20762_1545	T	Y	T	T	T	C	T	C	T	T	T	C	T	T	C	C	C	T	T	T	C	T	C	T	T	T	C	T	T	C	C	C	T	T	C	C	C	T	T	T	C	T	C	T	C	C	C	T	C
PsCam035591_20766_5436	G	T	G	T	G	G	T	T	G	G	G	G	G	T	G	G	T	G	G	G	T	G	G	T	G	T	G	T	G	G	G	T	G	G	T	G	T	T	T	T	T	T	G	G	G	G	G	T	G
PsCam035593_20768_399	A	R	A	A	A	G	G	G	A	A	A	G	A	G	G	G	G	A	A	A	G	A	G	A	A	A	G	A	A	G	G	G	A	A	G	G	G	A	A	A	G	A	G	A	G	G	G	A	G
PsCam035595_20770_2205	T	C	T	C	C	C	T	T	C	C	T	C	T	T	C	T	T	T	T	C	T	T	T	C	T	C	C	C	T	T	T	C	T	C	C	C	T	T	T	T	C	C	C	T	T	C	C	T	T
PsCam035599_20774_3725	G	G	T	T	T	T	T	G	G	G	G	T	T	G	T	G	G	G	G	T	G	G	T	T	T	G	G	G	T	T	T	G	T	T	G	T	T	G	G	G	T	G	G	T	T	T	G	T	T
PsCam035606_20781_1782	G	G	G	G	G	G	A	G	G	G	G	A	A	G	A	G	A	G	A	A	A	G	G	G	A	A	A	G	A	A	G	G	G	G	G	A	A	G	G	G	A	G	A	G	G	A	A	A	G
PsCam035610_20785_3697	T	T	T	T	G	T	T	T	T	T	T	T	T	G	G	G	G	G	G	G	G	G	G	G	G	G	T	T	G	T	G	G	G	G	G	T	T	T	T	T	G	T	T	T	G	T	G	T	G
PsCam035613_20788_1367	T	T	T	C	T	C	T	C	C	T	T	T	T	T	C	C	C	C	T	C	C	C	T	C	T	C	C	C	C	C	C	C	T	T	C	T	T	C	C	C	C	T	T	C	T	C	T	C	C
PsCam035616_20791_1762	T	T	T	C	T	C	T	C	C	T	T	T	T	T	C	C	C	C	T	C	C	C	T	C	T	C	C	C	C	C	C	C	T	C	C	T	T	C	C	C	C	T	T	C	T	T	T	C	C
PsCam035649_20824_370	C	C	T	T	T	T	T	C	C	C	C	T	T	C	T	T	C	T	T	T	T	C	T	T	T	T	T	C	T	T	T	C	T	T	C	T	T	C	C	C	T	C	T	T	T	T	C	T	T
PsCam035653_20827_1413	A	G	A	G	G	A	A	G	G	G	G	A	A	A	A	G	G	A	G	A	G	A	A	G	A	A	A	G	A	A	A	G	G	A	G	A	A	A	A	A	G	G	G	G	A	A	G	A	A
PsCam035675_20849_751	C	C	T	T	T	T	T	C	C	C	C	T	T	C	T	T	C	T	T	T	T	C	T	T	T	T	T	C	T	T	T	C	T	T	C	T	T	C	C	C	T	C	T	T	T	T	C	T	T
PsCam035684_20858_2840	T	T	T	C	T	C	T	C	C	T	T	T	T	T	C	C	C	C	T	C	C	C	T	C	T	C	C	C	C	C	C	C	C	C	C	T	C	C	C	C	C	C	T	C	T	T	T	C	C
PsCam035698_20872_688	A	G	G	A	G	A	G	G	A	G	A	G	G	A	A	A	G	G	G	G	G	A	A	A	G	A	A	A	G	A	G	G	G	A	G	G	A	A	G	A	A	G	A	G	A	A	A	G	A
PsCam035706_20880_551	T	T	C	C	C	T	T	C	C	C	T	T	C	T	C	T	T	C	T	C	T	C	T	C	T	C	C	T	C	C	C	C	T	T	C	C	T	C	C	C	T	C	C	T	C	T	T	T	T
PsCam035710_20884_571	G	T	G	T	G	T	T	T	G	T	T	G	G	T	G	T	T	T	T	T	T	T	G	T	G	G	G	T	T	G	G	G	T	T	G	T	G	T	T	T	T	T	G	G	G	T	G	T	T
PsCam035719_20893_3554	T	T	C	C	C	T	T	C	T	T	T	C	C	T	C	C	C	T	C	Y	T	T	T	T	C	T	C	T	C	C	C	T	Y	T	T	T	C	C	C	C	T	C	T	T	T	T	C	T	C
PsCam035721_20895_4786	A	C	C	C	C	C	C	A	C	C	M	C	C	A	A	A	C	C	C	C	C	A	A	C	C	A	C	A	A	A	C	C	A	C	C	C	A	A	A	A	A	C	C	C	C	A	A	C	C
PsCam035730_20904_1369	T	T	G	G	G	G	T	G	T	T	T	G	G	T	G	G	G	T	G	K	T	T	T	T	G	T	G	T	T	G	T	T	K	T	T	G	G	G	G	G	T	G	T	T	T	T	G	T	G
PsCam035731_20905_3184	T	T	C	T	C	C	T	C	T	T	T	C	T	C	T	T	T	T	C	T	T	T	T	T	T	T	C	C	T	C	T	T	C	T	T	C	C	T	T	T	C	T	T	C	C	C	T	C	C
PsCam035732_20906_2955	A	G	G	A	G	G	G	G	A	G	G	A	A	G	A	G	G	G	G	G	G	A	A	A	G	A	A	A	G	A	G	A	G	G	A	G	A	G	G	G	A	G	A	A	A	G	A	A	G
PsCam035733_20907_1321	A	G	A	A	G	G	G	G	G	A	G	A	A	G	A	G	G	G	A	G	G	G	A	G	A	G	G	G	A	G	A	G	G	G	G	A	G	G	G	G	G	G	A	G	A	G	A	A	A
PsCam035763_20932_1988	C	C	C	C	T	C	C	T	T	C	C	T	T	C	T	C	C	T	C	C	C	C	T	C	T	T	T	C	C	T	C	T	C	C	T	C	T	C	C	C	C	C	T	T	T	C	T	C	T
PsCam035765_20934_902	G	G	G	G	A	G	A	A	G	G	G	A	A	G	G	A	G	A	G	G	A	G	G	G	G	G	A	A	A	A	G	A	G	G	A	G	G	G	G	G	G	A	A	A	G	A	G	A	A
PsCam035766_20935_1194	C	C	T	T	T	T	T	C	C	T	C	T	T	C	C	C	C	T	C	T	C	C	T	T	T	C	T	C	T	T	T	C	T	C	C	T	T	T	C	T	T	T	C	T	T	T	C	T	T
PsCam035767_20936_356	A	C	A	A	A	A	A	A	C	A	A	A	A	A	A	C	C	A	A	A	C	C	C	C	A	C	C	C	C	A	C	A	A	A	A	A	A	A	A	A	A	A	C	A	C	A	A	A	C
PsCam035777_20945_1586	C	C	C	C	T	T	C	C	T	C	C	T	C	C	T	C	C	C	C	T	Y	T	C	T	C	T	T	T	T	T	C	C	C	C	C	T	T	C	C	C	T	T	T	C	C	T	T	C	C
PsCam035778_20946_511	T	G	G	T	T	G	G	G	T	G	G	T	T	G	T	G	G	G	G	G	G	T	T	T	G	T	T	T	G	T	G	T	G	G	T	G	T	G	G	G	T	G	T	T	T	G	T	T	G
PsCam035787_20954_2660	A	A	G	G	G	A	A	A	G	G	A	G	G	A	G	A	A	A	G	A	A	A	G	A	G	A	A	A	G	A	G	A	A	A	A	A	A	A	A	A	G	A	G	A	G	A	G	G	G
PsCam035795_20959_1429	G	A	A	G	G	A	A	A	G	A	A	G	G	A	G	G	A	A	A	A	A	G	G	G	A	G	G	G	A	G	A	G	A	G	G	A	A	A	A	A	G	A	G	A	G	A	G	A	A
PsCam035798_20962_2191	T	C	T	T	C	T	T	T	C	T	T	T	T	T	T	C	C	T	T	T	C	T	C	C	T	C	C	C	C	T	C	T	T	T	T	T	T	T	T	T	T	T	C	T	C	T	T	T	C
PsCam035804_20968_227	A	C	M	C	A	C	C	C	A	C	C	A	A	C	A	C	C	C	C	C	C	A	A	C	C	A	A	C	C	A	A	A	C	C	A	C	A	C	C	C	C	C	A	A	A	C	A	A	C
PsCam035810_20973_2595	C	C	C	C	A	A	C	C	C	C	C	C	A	A	A	A	A	C	A	A	A	A	C	A	A	C	C	C	A	A	A	A	A	A	A	C	A	C	C	C	A	C	A	C	A	C	A	C	A
PsCam035829_20990_544	A	A	A	A	A	A	A	G	G	A	G	A	A	A	G	A	G	A	A	A	R	A	G	A	A	G	A	G	G	A	A	G	G	A	G	G	G	G	G	G	G	A	G	A	A	G	G	A	A
PsCam035831_20992_561	A	A	A	A	C	A	A	C	A	A	C	A	A	A	C	C	C	M	C	A	M	A	C	A	A	C	A	C	A	A	A	C	C	C	C	C	C	C	C	C	C	A	C	A	A	C	A	A	A
PsCam035839_21000_501	C	A	C	C	C	C	C	A	A	A	C	C	C	C	C	C	A	C	A	C	A	C	C	A	C	M	A	A	M	C	C	A	A	C	A	A	C	C	C	C	C	A	A	A	A	C	A	C	C
PsCam035845_21005_3701	T	C	T	C	C	C	T	T	C	C	T	C	T	T	C	T	T	T	T	C	T	T	T	C	T	C	C	C	T	T	T	C	T	T	C	C	Y	T	T	T	C	C	C	T	T	C	C	T	T
PsCam035862_21021_1237	G	A	G	A	G	A	G	G	A	A	A	G	G	G	G	G	A	G	G	A	A	A	A	A	A	G	G	G	A	A	G	A	A	G	A	G	G	G	G	G	A	G	A	A	A	A	A	A	G
PsCam035876_21033_989	C	C	T	T	T	C	C	T	T	T	C	C	T	C	T	C	C	T	C	T	C	T	C	T	C	T	T	C	T	T	T	T	C	C	T	T	C	T	T	T	C	T	T	C	T	C	C	C	C
PsCam035878_21035_1372	G	G	G	G	G	G	G	A	A	G	A	G	G	G	A	G	A	G	G	G	R	G	A	G	G	A	G	A	A	G	G	A	A	G	A	A	A	A	A	A	A	G	A	G	G	A	A	G	G
PsCam035880_21037_124	T	T	T	T	T	T	T	C	C	T	C	T	T	T	C	T	C	T	T	T	Y	C	C	T	T	C	T	C	C	T	T	T	C	T	T	C	C	C	C	C	C	T	C	T	T	C	C	T	T
PsCam035885_21042_559	A	A	A	A	G	A	G	G	A	A	A	G	G	A	A	G	A	G	A	A	G	A	A	A	A	A	G	G	G	G	A	G	A	A	G	A	A	A	A	A	A	G	G	G	A	G	A	G	G
PsCam035889_21046_120	T	T	T	C	T	C	T	C	C	C	T	C	T	T	T	Y	T	T	T	T	T	T	T	C	T	T	C	C	C	C	T	T	T	T	T	C	C	C	C	C	T	C	C	C	T	C	T	C	C
PsCam035891_21048_133	C	A	C	A	C	A	A	A	C	C	A	C	A	C	A	A	A	C	A	C	C	C	A	C	C	A	C	C	A	A	A	C	A	C	C	C	A	A	A	A	C	C	C	A	A	C	A	C	A
PsCam035897_21054_645	C	C	C	T	C	T	C	T	T	C	T	T	C	C	T	T	T	T	C	T	T	T	C	T	C	T	T	T	T	T	C	C	C	C	C	C	C	T	T	T	T	C	C	T	C	T	T	T	C
PsCam035922_21079_254	A	G	A	G	A	G	G	G	A	G	G	A	A	G	G	A	G	G	G	G	G	G	A	G	G	G	A	G	A	A	A	G	A	R	G	G	G	G	G	G	G	G	A	G	A	G	A	A	A
PsCam035923_21080_1793	C	C	A	A	A	C	C	A	A	A	C	C	A	C	A	C	C	A	C	A	C	A	C	A	C	A	A	C	A	A	A	A	C	C	A	A	C	A	A	A	C	A	A	C	A	C	C	C	C
PsCam035927_21084_377	A	A	C	C	C	A	A	C	A	A	C	C	C	C	C	A	C	A	C	C	A	C	A	A	C	A	C	A	C	C	C	A	A	A	A	A	C	C	C	C	A	C	A	A	A	A	C	A	C
PsCam035928_21085_130	A	A	A	A	A	A	A	G	G	A	G	A	A	A	G	A	G	A	A	A	R	A	G	A	A	G	A	G	G	A	A	G	G	A	G	G	G	G	G	G	G	A	G	A	A	G	G	A	A
PsCam035940_21094_2890	G	G	G	A	A	A	A	A	A	G	A	A	A	G	A	G	G	G	G	A	G	G	G	A	G	A	A	A	G	A	A	G	G	G	G	A	R	G	A	G	G	A	A	G	G	G	A	G	G
PsCam035943_21097_618	T	T	T	T	T	T	C	C	T	T	T	C	C	C	T	C	T	C	C	C	T	T	T	T	T	T	C	T	T	C	C	C	T	T	C	T	T	C	C	C	T	Y	C	C	C	T	C	T	T
PsCam035957_21110_2753	C	C	T	C	T	T	C	T	C	C	C	T	C	T	C	C	C	C	T	C	C	C	C	C	C	C	T	T	C	T	C	C	T	C	C	T	T	C	C	C	T	C	C	T	T	T	C	T	T
PsCam035963_21115_544	G	A	G	A	G	G	A	G	A	A	A	G	A	G	A	A	A	G	G	G	A	A	A	A	A	G	G	G	G	G	A	A	G	G	A	G	G	A	A	A	G	A	A	G	G	G	A	G	G
PsCam035972_21124_859	Y	T	C	C	T	C	C	T	T	T	T	C	C	T	C	C	T	C	T	T	T	T	T	T	T	C	T	C	C	C	T	T	T	T	T	C	C	T	T	T	T	C	T	T	T	T	C	C	T
PsCam035975_21127_1931	C	C	A	A	A	A	A	C	C	C	C	A	A	C	A	C	C	A	A	A	A	C	A	A	A	A	A	C	A	A	A	C	A	A	C	A	A	C	C	C	A	C	A	A	A	A	C	A	A
PsCam035985_21137_2845	G	A	G	G	A	G	G	G	A	G	G	G	G	G	G	A	A	G	G	G	A	G	A	A	G	A	A	A	G	G	G	G	G	G	G	G	G	G	G	G	G	A	A	G	A	G	G	G	G
PsCam035987_21139_536	G	A	G	A	G	A	A	A	G	A	A	G	G	G	A	G	A	G	G	G	A	A	G	A	A	A	A	A	G	G	G	A	G	G	A	G	A	A	A	A	A	A	G	G	G	A	G	G	G
PsCam035992_21144_405	G	A	G	A	G	G	A	G	A	A	A	G	A	G	A	A	A	G	G	G	A	A	A	A	A	G	G	G	G	G	G	A	G	G	A	G	G	A	A	A	G	A	G	G	G	G	A	G	G
PsCam035995_21147_1124	G	G	G	G	A	G	G	A	A	G	G	A	A	G	A	G	G	A	G	G	G	G	A	G	A	A	A	G	G	A	G	A	G	G	A	G	A	G	G	G	G	G	A	A	A	G	G	G	A
PsCam035999_21151_2937	T	C	C	T	T	C	C	C	T	C	C	T	T	C	T	C	C	C	C	C	C	T	T	T	C	T	T	T	C	T	C	T	C	C	T	C	T	C	C	C	T	C	T	T	T	C	T	T	C
PsCam036007_21159_3369	A	A	A	A	G	A	A	G	G	G	G	G	G	A	G	A	A	A	A	G	A	A	G	G	A	A	G	A	G	A	G	G	A	A	G	A	A	G	G	G	A	G	G	G	G	A	G	A	A
PsCam036012_21164_1704	G	T	G	T	G	T	T	T	G	T	T	G	G	T	G	T	T	G	T	T	T	T	G	T	G	G	G	T	T	G	G	G	T	T	G	T	G	T	T	T	T	T	G	G	G	T	G	T	G
PsCam036015_21167_101	C	C	C	A	C	A	C	C	A	C	A	C	C	A	A	A	A	A	C	A	A	A	C	C	C	A	A	C	C	C	C	C	C	C	C	C	A	A	A	A	A	C	C	A	C	A	A	A	C
PsCam036017_21169_129	G	G	G	G	G	G	G	A	A	G	A	G	G	G	A	G	A	G	G	G	R	A	A	G	G	A	G	A	A	G	G	G	A	G	G	A	A	A	A	A	A	G	A	G	G	A	A	G	G
PsCam036025_21177_1632	C	C	C	C	C	C	C	T	T	C	T	C	C	C	T	C	T	C	C	C	Y	T	T	C	C	T	C	T	T	C	C	C	T	C	C	T	T	T	T	T	T	C	T	C	C	T	T	C	C
PsCam036028_21179_1729	T	G	T	T	G	T	T	T	G	T	T	T	T	T	T	G	G	T	T	T	G	T	G	G	T	G	G	G	G	T	T	T	T	T	T	T	T	T	T	T	T	G	G	T	G	T	T	T	T
PsCam036032_21183_750	C	C	C	T	C	T	C	C	T	C	T	C	C	T	T	T	T	T	C	T	T	T	C	C	C	T	T	C	C	C	C	C	C	C	C	C	T	T	T	T	T	C	C	T	C	T	T	T	C
PsCam036041_21192_2007	C	C	C	T	T	T	T	T	C	C	T	C	C	C	C	C	T	T	T	C	Y	C	T	C	C	C	C	T	T	C	C	T	T	C	T	T	T	T	T	T	C	C	T	C	T	T	C	C	C
PsCam036049_21200_1043	C	C	C	C	T	C	C	C	C	C	C	C	C	T	T	T	T	T	T	T	T	T	T	T	T	T	C	C	T	C	T	T	T	T	T	C	C	C	C	C	T	C	C	C	T	C	T	C	T
PsCam036057_21207_261	A	A	A	A	G	G	A	A	A	A	A	A	G	G	G	G	G	A	G	G	G	G	G	G	G	A	A	A	G	G	G	G	G	G	G	A	A	A	A	A	G	A	G	A	G	A	G	A	G
PsCam036060_21210_1907	T	T	G	T	T	T	G	T	G	T	G	T	T	T	T	G	G	T	T	T	G	G	G	G	T	T	G	G	G	G	G	T	T	T	T	T	T	T	T	T	G	T	G	T	G	T	T	T	G
PsCam036065_21215_551	A	A	G	G	G	G	G	A	A	A	A	G	G	A	A	A	A	G	A	G	A	A	G	G	G	A	G	A	G	G	G	A	G	A	A	G	G	A	A	A	G	G	A	G	G	G	A	G	G
PsCam036079_21229_2795	G	G	T	T	T	T	T	G	G	G	G	T	T	G	T	G	G	G	G	T	G	G	T	T	T	G	T	G	T	T	T	G	T	T	G	T	T	G	G	G	T	T	G	T	T	T	G	T	T
PsCam036080_21230_422	T	G	T	T	G	T	T	G	G	G	G	T	T	G	T	T	G	T	G	G	G	G	G	G	G	T	G	T	T	T	G	G	G	G	G	T	T	G	G	G	G	T	G	G	G	G	T	T	G
PsCam036081_21231_276	T	T	C	C	C	C	C	C	C	C	T	C	C	T	T	T	T	T	C	T	T	T	T	T	C	T	C	T	T	C	C	T	C	T	T	T	C	T	C	T	C	T	T	C	C	T	C	C	C
PsCam036092_21241_2545	A	A	A	G	G	A	G	A	G	G	A	A	G	A	A	A	A	G	A	G	A	A	A	G	A	A	G	G	G	G	A	A	G	R	A	G	G	G	G	G	G	G	A	A	A	A	A	A	G
PsCam036093_21242_1495	A	G	A	A	A	A	A	G	G	G	A	A	A	A	A	A	G	A	G	A	G	A	G	G	A	R	G	G	R	A	A	G	G	A	G	G	A	A	A	A	A	G	G	G	G	A	G	A	A
PsCam036094_21243_2547	T	T	T	T	C	T	C	C	C	T	T	C	C	T	C	T	T	C	T	T	T	T	C	T	C	C	C	T	T	T	T	C	T	T	C	T	C	T	T	T	T	T	C	C	C	T	T	C	C
PsCam036122_21271_301	C	C	T	T	T	T	T	C	C	C	C	T	T	C	T	C	C	T	C	T	C	C	T	T	T	C	T	C	T	T	T	C	T	T	C	T	T	C	C	C	T	T	C	T	T	T	C	T	T
PsCam036129_21278_271	G	A	G	A	G	G	A	G	A	A	A	G	A	G	A	A	A	G	G	A	A	A	A	A	A	A	G	G	G	G	A	A	G	A	A	G	G	A	A	A	G	A	A	G	G	G	A	G	G
PsCam036132_21281_743	A	C	C	C	A	C	A	A	A	C	C	A	A	C	A	C	C	C	C	C	C	C	A	A	A	A	A	C	A	C	C	A	C	A	A	C	A	C	C	C	C	C	A	A	C	C	C	A	A
PsCam036142_21290_1528	G	G	G	G	T	G	G	G	G	G	G	G	G	T	T	T	T	T	T	T	T	T	T	T	T	T	G	G	T	G	T	T	T	T	T	G	G	G	G	G	T	G	G	G	T	G	T	G	T
PsCam036149_21297_2851	G	G	G	G	G	G	G	A	G	G	A	G	G	G	A	G	A	G	G	G	R	G	A	G	G	A	G	A	A	G	G	A	A	G	A	A	A	A	A	A	A	G	A	G	G	A	A	G	G
PsCam036155_21303_2758	C	C	T	T	T	C	C	T	C	C	C	T	T	C	T	T	T	C	T	Y	C	C	C	C	T	C	T	C	C	T	C	C	Y	C	C	C	T	T	T	T	C	T	C	C	C	C	T	C	T
PsCam036160_21308_1042	A	A	A	A	C	C	A	A	A	A	A	A	C	C	C	C	C	A	C	C	C	C	C	C	C	A	A	A	C	C	C	C	C	C	C	A	A	A	A	A	C	A	C	A	C	A	C	A	C
PsCam036163_21311_1095	C	C	C	C	C	C	C	C	C	C	C	C	C	C	A	A	A	A	C	A	A	A	C	C	C	A	A	A	C	C	A	C	C	A	C	C	C	C	C	C	C	A	A	A	C	C	C	A	A
PsCam036164_21312_1455	A	A	G	G	G	G	G	G	G	G	A	G	G	A	A	A	A	A	G	A	A	A	A	A	G	A	G	A	A	G	G	A	G	A	A	A	G	A	G	A	G	A	A	G	G	A	G	G	G
PsCam036169_21317_1096	A	G	A	A	A	A	A	A	G	G	G	A	A	A	A	A	G	G	G	A	G	G	A	A	A	A	A	G	A	A	G	G	A	A	G	A	A	A	A	A	G	A	G	A	A	A	G	A	A
PsCam036170_21318_3396	G	T	G	T	T	T	T	T	G	G	T	G	T	K	T	G	T	T	T	G	G	G	T	G	T	T	G	G	T	G	G	G	T	G	G	G	T	T	T	T	T	G	G	G	T	G	T	G	T
PsCam036173_21321_549	A	G	G	A	G	A	G	G	G	G	G	A	A	G	A	A	G	G	G	G	G	G	G	A	G	A	A	A	A	A	G	G	A	G	G	A	A	G	G	G	G	A	G	G	G	G	A	A	G
PsCam036185_21333_330	C	C	C	C	A	C	A	A	C	C	C	A	A	C	C	A	C	C	C	C	C	C	C	A	C	C	A	A	A	A	C	A	C	C	A	A	C	C	C	C	C	A	A	A	C	A	C	A	A
PsCam036190_21338_1711	A	A	A	A	G	A	G	G	A	A	A	G	G	A	A	G	A	A	A	A	A	A	A	G	A	A	G	G	G	G	A	G	A	A	G	G	A	A	A	A	A	G	G	G	A	G	A	G	G
PsCam036194_21342_1967	G	G	A	A	A	G	G	A	G	G	A	G	A	G	A	G	G	A	G	A	G	A	G	A	G	A	A	G	A	A	A	A	G	G	A	G	R	A	A	A	G	A	A	G	A	G	A	G	G
PsCam036199_21347_1255	G	G	G	G	G	G	G	A	A	G	A	G	G	G	A	G	A	G	G	G	R	G	A	G	G	A	G	A	A	G	G	A	A	G	A	A	A	A	A	A	A	G	A	G	G	A	A	G	G
PsCam036201_21349_562	G	G	A	A	A	G	G	A	G	A	A	G	A	G	A	G	G	A	G	A	G	A	G	A	G	A	A	G	A	A	A	A	G	G	A	G	R	A	A	A	G	A	A	G	A	G	G	G	G
PsCam036205_21353_2681	A	A	G	G	G	G	G	A	A	A	A	G	G	G	G	G	A	G	G	G	A	A	G	G	G	G	G	A	G	G	A	A	G	G	A	G	G	G	G	G	A	G	G	G	G	G	A	G	G
PsCam036220_21368_4138	K	T	G	G	T	G	G	T	T	T	T	G	G	T	G	G	T	G	T	T	T	T	T	T	T	G	T	G	G	G	T	T	T	T	T	G	G	T	T	T	T	G	T	T	T	T	G	G	T
PsCam036229_21377_2809	T	Y	T	T	T	C	T	C	T	T	T	C	T	T	C	C	C	T	T	T	C	T	C	T	T	T	C	T	T	C	C	C	T	T	C	C	C	T	T	T	C	T	C	T	C	C	C	T	C
PsCam036245_21393_174	T	T	T	C	T	C	T	C	C	T	C	C	T	T	C	C	C	C	T	C	C	C	T	C	T	C	C	C	C	C	T	T	T	T	T	T	T	C	C	C	C	T	T	C	T	C	C	C	T
PsCam036250_21398_3660	G	G	G	G	G	G	G	A	G	G	A	G	G	G	A	G	A	G	G	G	R	G	A	G	G	A	G	A	A	G	G	A	A	G	A	A	A	A	A	A	A	G	A	G	G	A	A	G	G
PsCam036263_21411_1737	T	T	T	C	T	C	T	C	C	T	T	T	T	T	C	C	C	C	T	C	C	C	T	C	T	C	C	C	C	C	T	C	T	T	C	T	T	C	C	C	C	T	T	C	T	C	C	C	T
PsCam036268_21416_757	T	C	C	T	T	T	C	C	C	C	C	C	C	C	T	T	C	C	C	C	C	T	T	T	C	T	T	T	C	T	C	T	T	T	T	C	C	T	C	T	T	C	T	C	T	C	T	C	C
PsCam036277_21425_2062	G	A	G	A	A	A	A	A	G	G	A	G	A	G	A	G	A	G	A	G	G	G	A	A	A	A	G	G	A	G	G	G	A	G	G	G	A	A	A	A	A	G	G	A	A	G	A	G	A
PsCam036283_21431_1203	A	G	A	A	A	A	A	A	G	G	G	A	A	A	A	A	G	G	G	A	G	G	A	A	A	A	A	G	A	A	G	G	A	A	G	A	A	A	A	A	G	A	G	A	A	A	G	A	A
PsCam036301_21447_1658	C	C	C	C	C	C	C	A	C	C	C	A	A	A	C	A	C	A	A	A	C	C	C	C	C	C	A	C	C	A	A	A	C	C	A	C	C	A	A	A	C	M	A	A	A	C	A	C	C
PsCam036309_21455_1148	T	T	T	T	C	T	T	C	C	T	T	C	C	T	C	T	T	C	T	T	T	T	C	T	C	C	C	T	T	C	T	C	T	T	C	T	C	T	T	T	T	T	C	C	C	T	C	T	C
PsCam036311_21457_1924	A	A	A	G	A	G	A	A	G	A	G	A	A	G	G	G	G	G	A	G	G	G	A	A	A	G	G	A	A	A	A	A	A	A	A	A	G	G	G	G	G	A	A	G	A	G	G	G	A
PsCam036319_21465_1511	R	G	A	A	G	A	A	G	G	G	G	A	A	G	A	A	G	A	G	G	G	G	G	G	G	A	G	A	A	A	G	G	G	G	G	A	A	G	G	G	G	A	G	G	G	G	A	A	G
PsCam036329_21475_2289	G	A	G	A	A	A	G	G	A	A	G	A	G	G	A	G	G	G	G	A	G	G	G	A	G	A	A	A	G	G	G	A	G	G	A	A	R	G	G	G	A	A	A	G	G	A	A	G	G
PsCam036336_21481_2654	Y	T	C	C	T	C	C	T	T	T	T	C	C	T	C	C	T	C	T	T	T	T	T	T	T	C	T	C	C	C	T	T	T	T	T	C	C	T	T	T	T	C	T	T	T	T	C	C	T
PsCam036345_21489_312	A	G	A	A	G	A	A	A	G	A	A	A	A	A	A	G	G	A	A	A	G	G	G	G	A	G	G	G	G	A	G	A	A	A	A	A	A	A	A	A	A	A	G	A	G	A	A	A	G
PsCam036349_21493_1743	T	T	G	G	T	T	G	T	T	T	T	G	G	T	T	G	G	G	T	T	G	T	T	T	T	T	G	G	G	G	T	G	T	T	G	T	T	T	T	T	G	G	G	G	T	G	T	G	G
PsCam036352_21496_1705	G	G	A	A	A	A	A	G	A	G	G	G	G	A	G	A	A	A	G	G	A	A	G	A	G	G	G	A	G	A	G	A	A	A	A	G	A	A	A	A	A	A	G	A	G	A	G	G	G
PsCam036375_21517_1238	T	C	T	C	T	C	C	T	C	C	C	T	T	C	T	T	T	T	T	C	C	C	C	C	C	T	T	T	C	T	C	C	C	C	C	T	T	T	T	T	C	T	C	C	C	C	C	C	T
PsCam036384_21526_1757	T	T	C	C	C	T	T	C	T	T	C	T	C	T	C	T	T	C	T	C	T	C	T	C	T	C	C	T	C	C	C	C	T	T	C	T	Y	C	C	C	T	C	C	T	C	T	C	T	T
PsCam036389_21530_1609	A	G	G	A	A	G	G	G	A	G	G	A	A	G	A	G	G	G	G	G	G	A	A	A	G	A	A	A	G	A	G	A	G	A	A	G	G	G	G	G	A	G	A	G	A	G	A	G	G
PsCam036395_21536_1204	C	T	C	T	C	C	T	T	C	C	C	C	C	T	C	C	T	C	C	C	T	C	C	T	C	T	C	T	C	C	C	T	C	C	T	C	T	T	T	T	T	T	C	C	C	C	C	T	C
PsCam036403_21544_101	T	T	T	C	T	C	T	C	C	T	T	T	T	T	C	C	C	C	T	C	C	C	T	C	T	C	C	C	C	C	C	C	T	T	C	T	T	C	C	C	C	T	T	C	T	C	T	C	C
PsCam036404_21545_973	C	C	T	C	T	T	T	C	T	C	C	T	T	C	T	T	C	T	C	C	C	C	T	T	C	T	T	T	T	C	C	C	T	C	C	T	T	C	C	C	C	T	C	C	C	C	T	T	C
PsCam036405_21546_1051	G	G	G	A	G	A	G	A	A	G	G	G	G	G	A	A	A	A	G	A	A	A	G	A	G	A	A	A	A	A	A	A	G	A	A	G	G	A	A	A	A	G	G	A	G	A	G	A	A
PsCam036406_21547_1591	G	G	A	A	A	A	A	G	G	G	G	A	A	G	A	G	G	G	G	A	G	G	A	A	A	G	A	G	A	A	A	G	A	A	G	A	A	G	G	G	A	A	G	A	A	A	G	A	A
PsCam036418_21558_875	A	A	A	C	C	A	C	C	C	A	C	C	A	A	A	C	A	A	A	A	A	A	A	C	A	A	C	C	C	C	A	A	A	A	A	C	A	C	C	C	A	C	C	C	A	C	A	C	C
PsCam036419_21559_125	A	A	A	A	C	A	C	C	C	C	C	C	C	A	C	A	A	A	A	C	A	A	C	C	A	A	C	C	C	A	C	C	A	A	C	A	A	C	C	C	A	A	C	C	C	A	C	A	A
PsCam036430_21570_962	G	G	A	G	G	G	G	A	G	G	G	A	A	G	A	G	G	G	A	A	G	G	G	G	G	G	G	G	A	A	A	A	G	A	A	A	A	A	A	A	G	G	G	A	A	G	G	A	A
PsCam036437_21577_1926	C	T	C	C	T	C	C	C	T	C	C	C	C	C	C	T	T	C	C	C	T	C	T	T	C	T	T	T	T	C	C	C	C	C	C	C	C	C	C	C	C	T	T	C	T	C	C	C	C
PsCam036439_21579_896	C	T	T	T	C	T	C	C	C	T	T	C	C	T	C	T	T	T	T	T	T	T	C	T	C	C	C	T	T	T	T	C	T	C	C	T	C	T	T	T	T	T	C	C	T	C	T	C	C
PsCam036442_21582_3109	A	A	G	A	G	G	A	G	G	G	A	G	A	G	A	A	A	A	G	A	A	A	A	A	A	A	G	G	A	G	A	A	G	A	A	G	G	A	A	A	G	A	G	G	G	G	A	G	A
PsCam036455_21595_3209	T	T	T	C	C	T	C	C	C	T	T	C	C	T	T	C	T	T	T	T	T	T	T	C	T	T	C	C	C	C	T	T	T	T	T	C	T	C	C	C	T	C	C	C	T	C	T	C	C
PsCam036458_21598_1774	A	A	A	G	A	G	A	G	G	A	A	A	A	A	G	G	G	G	A	G	G	G	A	G	A	G	G	G	G	G	G	G	A	G	G	A	A	G	G	G	G	A	A	G	A	A	A	G	G
PsCam036461_21601_2262	T	T	C	C	C	C	C	T	C	T	T	T	T	C	T	C	C	C	T	C	C	C	T	C	T	T	C	C	T	C	T	C	C	C	C	T	C	C	C	C	C	C	T	C	T	C	T	T	T
PsCam036463_21603_4264	T	G	T	G	T	G	G	G	T	G	G	T	T	G	G	T	G	G	G	G	G	G	T	G	G	G	T	G	T	T	T	G	T	G	G	G	G	G	G	G	G	G	T	G	T	G	T	T	T
PsCam036469_21609_2283	C	C	C	T	T	C	T	T	T	C	C	T	T	C	C	T	C	C	C	C	C	C	C	T	C	C	T	T	T	T	C	T	C	C	T	T	C	T	T	T	C	T	T	T	C	T	C	T	T
PsCam036496_21634_506	C	C	C	T	C	T	C	C	T	C	T	C	C	T	T	T	T	T	C	T	T	T	C	T	C	T	T	C	C	C	C	C	C	C	C	C	T	T	T	T	T	C	C	T	C	T	T	T	C
PsCam036503_21641_331	C	A	A	C	C	A	A	A	C	A	A	C	C	A	C	A	A	A	A	A	A	C	C	C	A	C	C	C	A	C	A	C	A	C	C	A	A	A	A	A	C	A	C	A	C	A	C	A	A
PsCam036508_21646_985	C	C	T	T	T	C	T	T	C	C	T	T	T	C	T	C	T	C	T	T	C	T	C	T	T	C	T	C	T	T	T	C	C	C	C	C	T	T	T	T	C	T	C	C	C	C	C	C	T
PsCam036510_21648_310	T	T	T	T	T	T	T	C	T	T	C	T	T	T	C	T	C	Y	T	T	Y	T	C	T	T	C	T	C	T	T	T	C	C	C	C	C	C	C	C	C	C	T	C	T	T	C	T	T	T
PsCam036520_21657_2202	T	C	C	C	T	T	T	T	T	C	C	C	C	C	C	T	C	T	C	C	C	C	T	C	T	T	T	T	T	T	T	C	C	T	C	T	T	T	T	T	C	T	T	C	C	C	C	C	C
PsCam036540_21676_577	C	T	C	T	C	T	T	T	C	C	T	C	T	C	T	T	T	C	T	C	C	C	T	C	C	T	C	C	T	T	T	C	T	C	C	C	T	T	T	T	C	C	C	T	T	C	T	C	T
PsCam036546_21681_739	T	T	T	C	T	C	T	C	C	C	T	C	T	T	T	Y	T	T	T	T	T	T	T	T	T	T	C	C	C	C	T	T	T	T	T	C	C	C	C	C	T	C	C	C	T	C	T	C	C
PsCam036548_21683_1851	C	T	T	C	T	C	T	C	T	C	C	C	C	C	T	C	T	C	Y	C	T	C	T	C	T	C	C	C	T	T	C	T	C	C	T	T	C	T	T	T	T	C	C	T	T	T	T	T	T
PsCam036549_21684_4698	G	G	G	A	G	G	A	G	G	A	G	G	G	G	G	G	G	R	A	A	G	G	G	A	A	G	A	G	G	G	A	G	G	G	G	G	G	G	G	G	A	A	G	A	A	G	G	A	A
PsCam036556_21690_1477	A	A	G	G	G	A	A	G	A	A	A	G	G	A	G	G	G	A	G	R	A	A	A	A	G	A	G	A	G	G	G	A	R	A	A	A	G	G	G	G	A	G	A	A	A	A	G	A	G
PsCam036582_21716_1909	T	T	T	T	C	T	C	C	T	T	T	C	C	T	T	C	T	C	T	T	C	T	T	T	T	T	C	C	C	C	T	C	T	T	C	T	T	T	T	T	T	C	C	C	T	C	T	C	C
PsCam036583_21717_327	A	G	A	G	A	G	A	A	G	A	G	A	A	G	G	G	G	G	A	G	G	G	A	A	A	G	G	A	A	A	A	A	A	A	A	A	G	G	G	G	G	A	A	G	A	G	G	G	A
PsCam036593_21726_2984	A	G	G	G	A	G	G	G	G	G	G	G	G	A	A	A	A	A	A	A	A	A	A	A	A	A	G	G	A	G	A	A	A	A	A	G	G	G	G	G	A	G	G	G	A	G	A	G	A
PsCam036598_21731_1523	G	A	A	A	A	A	G	A	A	A	A	G	G	A	G	A	G	A	G	G	G	A	A	A	G	G	G	A	G	G	A	A	A	A	A	G	G	A	A	A	G	A	G	A	G	G	G	G	A
PsCam036601_21734_1146	A	A	A	A	G	G	G	G	G	A	A	A	A	A	A	G	A	G	A	A	A	A	G	A	G	G	G	G	G	G	G	A	A	G	A	G	G	G	G	G	A	G	G	A	A	A	A	A	A
PsCam036603_21736_662	C	A	C	A	A	A	A	A	C	C	A	C	A	M	A	C	A	A	A	C	C	C	A	C	A	A	C	C	A	C	C	C	A	C	C	C	A	A	A	A	A	C	C	C	A	C	A	C	A
PsCam036607_21740_2699	C	A	C	A	C	A	A	A	C	C	A	C	A	C	A	A	A	C	A	C	C	C	A	C	C	A	C	C	A	A	A	C	A	C	C	C	A	A	A	A	C	C	C	A	A	C	A	C	A
PsCam036611_21744_1865	G	G	G	G	A	A	G	G	G	G	G	G	A	A	A	A	A	G	A	A	A	A	G	A	A	G	G	G	A	A	A	A	A	A	A	G	G	G	G	G	A	G	A	G	A	G	A	G	A
PsCam036619_21752_1056	T	T	C	T	T	T	C	T	C	T	C	T	T	T	T	C	C	T	T	T	C	C	C	C	T	T	C	C	C	C	C	T	T	T	T	T	T	T	T	T	C	T	C	T	C	T	T	T	C
PsCam036623_21756_1504	T	C	C	T	T	T	C	C	C	C	C	T	C	C	T	T	C	C	C	C	C	T	T	T	C	T	T	T	C	T	C	T	C	T	T	C	C	T	C	T	T	C	T	C	T	C	T	C	C
PsCam036629_21762_695	A	A	C	C	A	A	C	A	A	A	A	C	C	A	A	C	C	C	C	A	C	A	A	A	C	A	C	C	C	C	A	C	C	A	C	A	A	A	A	A	C	C	C	C	A	C	A	C	C
PsCam036632_21765_1796	G	G	A	A	A	A	G	A	G	G	G	A	A	G	A	A	A	G	A	R	G	G	G	G	A	G	A	G	G	A	G	G	R	G	G	A	A	A	A	A	G	A	G	G	G	G	A	G	A
PsCam036650_21782_277	C	C	T	T	T	T	C	T	T	T	C	T	C	C	C	C	C	C	T	C	C	C	C	C	C	C	T	T	C	T	C	C	T	C	C	T	T	T	T	T	T	C	C	T	T	T	C	T	C
PsCam036692_21820_770	G	G	A	A	G	A	A	G	G	G	G	A	A	G	A	A	G	G	G	G	G	G	G	G	G	A	A	G	A	A	G	G	G	G	G	A	A	G	G	G	G	A	G	G	G	G	A	A	G
PsCam036697_21825_2690	T	T	T	T	C	C	C	C	C	C	T	C	C	C	T	C	T	C	C	C	T	C	C	C	T	T	C	T	T	C	T	C	T	T	C	T	T	C	C	C	T	Y	C	C	C	T	C	T	T
PsCam036707_21835_1842	A	A	G	G	A	G	G	A	A	A	A	G	G	A	G	G	A	A	A	A	A	A	A	A	A	G	G	G	G	G	A	A	A	A	A	G	G	A	A	A	A	G	A	A	A	A	G	G	A
PsCam036709_21837_341	C	C	C	C	T	C	T	T	T	C	T	T	T	C	T	C	C	C	C	T	C	C	T	C	C	C	T	T	T	C	T	T	C	C	T	C	C	T	T	T	C	C	T	T	T	C	T	C	C
PsCam036710_21838_2705	G	G	A	A	G	A	A	G	G	G	G	A	A	G	A	A	G	G	G	G	G	G	G	G	G	A	A	A	A	A	G	G	G	G	G	A	A	G	G	G	G	A	G	G	G	G	A	A	G
PsCam036733_21860_848	C	A	C	A	C	A	A	C	A	A	A	C	C	A	C	C	C	C	C	A	A	A	A	A	A	C	C	C	A	C	A	A	A	A	A	C	C	C	C	C	A	C	A	A	A	A	A	A	C
PsCam036736_21863_1195	C	C	T	T	T	C	C	T	C	C	C	T	T	T	T	C	T	C	T	Y	C	T	C	C	T	C	T	C	T	T	T	C	C	C	C	C	T	T	T	T	C	T	C	C	C	C	T	C	T
PsCam036737_21864_463	T	T	G	T	G	G	T	G	T	T	T	G	T	G	T	T	T	G	G	T	T	T	T	T	T	T	G	G	G	G	T	T	G	T	T	G	G	T	T	T	G	T	T	G	G	G	T	G	G
PsCam036739_21866_1091	C	C	C	T	C	T	C	C	T	C	T	C	C	T	T	T	T	T	C	T	T	T	C	C	C	T	T	C	C	C	C	C	C	C	C	C	T	T	T	T	T	C	C	T	C	T	T	T	C
PsCam036740_21867_1683	C	C	C	C	C	C	C	A	C	C	A	C	C	C	A	C	A	M	C	C	M	C	A	C	C	A	C	A	C	C	C	A	A	A	A	A	A	A	A	A	A	C	A	C	C	A	C	C	C
PsCam036750_21877_1422	C	C	C	T	C	T	C	T	T	C	C	C	C	C	T	T	T	T	C	T	T	T	C	T	C	T	T	T	T	T	T	T	C	T	T	C	C	T	T	T	T	C	C	T	C	C	C	T	T
PsCam036755_21882_1944	T	T	T	T	G	G	T	T	G	T	T	T	T	T	G	T	T	T	T	T	T	G	T	G	T	G	G	G	T	T	T	T	T	T	T	T	G	T	T	T	G	G	T	T	T	G	G	T	T
PsCam036767_21892_490	G	G	G	G	G	G	G	A	G	G	A	G	G	G	A	A	A	R	A	G	R	G	A	G	G	A	G	A	G	G	G	A	A	A	A	A	A	A	A	A	A	G	A	G	G	A	G	G	G
PsCam036776_21901_608	A	R	A	A	A	G	A	G	A	A	A	G	A	A	G	G	G	A	A	A	G	A	G	A	A	A	G	A	A	G	G	G	A	A	G	G	G	A	A	A	G	A	G	A	G	G	G	A	G
PsCam036784_21908_580	G	A	A	A	G	G	A	G	A	A	A	A	A	G	A	A	A	A	A	G	A	A	A	A	A	G	G	G	G	G	A	A	G	A	A	G	G	G	G	G	G	A	A	G	G	G	G	G	A
PsCam036786_21910_674	C	T	C	T	C	C	T	T	C	C	C	T	T	T	C	C	T	T	C	T	T	C	C	T	C	T	C	T	C	C	C	T	C	Y	T	T	T	T	T	T	T	T	T	T	C	C	C	T	C
PsCam036791_21914_640	A	A	G	G	G	A	A	G	A	A	A	G	G	A	G	G	G	A	G	R	A	G	A	A	G	A	G	A	G	G	G	A	R	A	A	A	G	G	G	G	A	G	A	A	A	A	G	A	G
PsCam036799_21921_219	A	A	G	G	G	G	G	G	G	G	A	G	G	A	A	A	A	A	G	A	A	A	A	A	G	A	G	G	A	G	G	A	G	A	A	A	G	G	G	G	G	A	A	G	G	A	G	G	G
PsCam036804_21926_2320	T	T	C	C	T	T	T	T	C	C	T	C	C	T	C	T	T	T	C	T	T	T	C	T	C	T	T	T	C	T	C	T	T	T	T	T	T	T	T	T	C	T	C	T	C	T	C	C	C
PsCam036815_21936_2030	G	A	A	A	G	A	A	A	A	A	A	A	A	G	G	G	G	G	G	G	G	G	G	G	G	G	A	A	G	A	G	G	G	G	G	A	A	A	A	A	G	A	A	A	G	A	G	A	G
PsCam036817_21938_701	C	Y	C	C	C	T	C	T	C	C	C	T	C	C	T	T	T	C	C	C	T	C	T	C	C	C	T	C	C	T	T	T	C	C	T	T	T	T	C	C	T	C	T	C	T	T	T	C	T
PsCam036821_21942_1731	G	G	G	A	A	G	A	A	A	G	G	A	A	G	G	A	G	G	G	G	G	G	G	A	G	G	A	A	A	A	G	A	G	G	A	A	G	A	A	A	G	A	A	A	G	A	G	A	A
PsCam036823_21944_1989	G	G	G	G	G	G	G	A	A	G	A	G	G	G	A	G	A	G	G	G	R	G	A	G	G	A	G	A	A	G	G	A	A	G	A	A	A	A	A	A	A	G	A	G	G	A	A	G	G
PsCam036829_21950_664	T	T	T	T	T	T	T	C	T	T	C	T	T	T	C	T	C	Y	T	T	Y	T	C	T	T	C	T	C	T	T	T	C	C	C	C	C	C	C	C	C	C	T	C	T	T	C	T	T	T
PsCam036831_21952_338	G	A	G	G	G	G	G	A	A	G	G	G	G	G	G	G	A	G	A	G	A	G	A	A	G	R	A	A	A	G	G	A	A	G	A	A	G	G	G	G	G	A	A	A	A	G	A	G	G
PsCam036835_21955_2624	C	T	C	C	T	C	C	C	T	C	C	C	C	C	C	T	T	C	C	C	T	C	T	T	C	T	T	T	C	C	C	C	C	C	C	C	C	C	C	C	C	T	T	C	T	C	C	C	T
PsCam036848_21967_1324	G	G	G	T	T	T	G	T	G	G	T	G	G	G	G	T	T	T	T	G	K	G	T	G	G	G	G	T	G	G	G	T	T	G	T	T	T	T	T	T	T	G	T	G	T	T	G	G	G
PsCam036858_21977_230	A	A	A	G	G	A	G	A	G	G	A	A	G	A	A	A	A	G	A	G	A	A	A	G	A	A	G	G	G	G	A	A	G	R	A	G	G	G	G	G	G	G	A	A	A	A	A	A	G
PsCam036879_21994_449	T	T	T	T	C	C	T	T	C	T	T	C	T	T	C	T	T	T	Y	C	Y	C	T	C	T	C	C	C	C	C	C	T	T	T	T	C	C	T	T	T	C	C	C	T	T	T	C	T	T
PsCam036884_21999_141	C	C	C	A	C	C	C	A	C	C	A	C	C	A	A	A	C	C	C	C	C	A	A	C	C	A	C	A	A	A	C	C	A	C	C	C	A	A	A	A	A	C	C	C	C	A	A	C	C
PsCam036885_22000_2000	T	C	T	C	C	C	C	C	T	T	C	T	C	T	C	T	C	T	C	T	T	T	C	C	C	C	T	T	C	C	T	T	C	T	T	T	C	C	C	C	T	T	T	C	C	T	C	T	C
PsCam036888_22003_1099	T	T	C	C	C	T	C	C	T	T	C	C	C	T	C	T	C	T	C	C	T	C	T	C	C	C	C	T	C	C	C	T	T	T	T	T	C	C	C	C	T	C	T	T	T	T	T	T	C
PsCam036890_22005_1528	T	C	T	C	T	C	C	C	T	C	C	T	T	C	T	C	C	C	C	C	C	T	T	C	C	T	T	C	C	T	T	T	C	C	T	C	T	C	C	C	T	C	T	T	T	C	T	T	C
PsCam036892_22007_470	T	T	T	T	T	T	T	C	C	T	C	T	T	T	C	T	C	T	T	T	Y	C	C	C	T	C	T	C	C	T	T	T	C	T	T	C	C	C	C	C	C	T	C	T	T	C	C	T	T
PsCam036906_22019_1424	T	T	G	G	G	G	G	T	T	T	T	G	G	T	G	G	T	G	G	G	G	T	G	G	G	G	G	T	G	G	G	T	G	G	T	G	G	T	T	T	G	T	G	G	G	G	T	G	G
PsCam036907_22020_2121	A	G	A	G	G	A	A	R	G	A	G	A	A	A	A	G	G	A	G	A	G	A	A	G	A	A	G	G	A	A	G	G	A	A	G	A	A	A	A	A	G	G	G	G	A	A	G	A	A
PsCam036908_22021_2019	G	G	T	T	T	T	T	G	G	G	G	T	T	G	T	G	G	T	G	T	G	G	T	T	T	G	T	G	T	T	T	G	T	T	G	T	T	G	G	G	T	T	G	T	T	T	G	T	T
PsCam036911_22024_2339	A	A	G	G	G	G	G	G	G	G	A	G	A	A	A	A	A	A	G	A	A	A	G	A	A	A	G	G	A	G	A	A	G	A	A	G	G	G	G	G	G	A	A	G	G	G	A	G	A
PsCam036916_22029_770	A	G	A	G	A	A	G	G	A	A	A	G	G	G	A	A	G	G	A	G	G	A	A	G	A	G	A	G	A	A	A	G	A	R	G	G	G	G	G	G	G	G	G	G	A	A	A	G	A
PsCam036922_22034_774	C	C	T	C	T	T	C	T	C	C	C	T	C	T	C	C	C	C	T	C	C	C	C	C	C	C	T	T	C	T	C	C	T	C	C	T	T	C	C	C	T	C	C	T	T	T	C	T	T
PsCam036931_22043_781	C	C	C	C	T	C	T	T	T	C	C	T	T	C	C	T	C	C	C	C	C	C	C	T	C	C	T	T	T	T	C	T	C	C	T	T	C	C	C	C	C	T	T	T	C	T	C	T	T
PsCam036933_22045_1843	T	T	C	T	C	C	T	C	T	T	T	C	T	C	T	T	T	T	C	T	T	T	T	T	T	T	C	C	T	C	T	T	C	T	T	C	C	T	T	T	C	T	T	C	C	C	T	C	C
PsCam036939_22051_132	A	A	A	G	G	G	G	G	G	A	G	G	G	A	G	A	A	A	A	G	A	A	A	G	A	G	G	G	A	G	G	A	A	A	A	G	R	A	G	A	A	G	G	A	A	A	G	A	A
PsCam036940_22052_1093	A	G	A	A	G	A	A	A	G	A	A	A	A	A	A	G	G	A	A	A	G	G	G	G	A	G	G	G	G	A	G	A	A	A	A	A	A	A	A	A	A	A	G	A	G	A	A	A	G
PsCam036961_22073_418	T	T	C	C	C	C	C	T	T	T	T	C	C	T	C	C	T	T	T	C	C	T	C	C	C	C	C	T	C	C	C	T	C	C	T	C	C	T	T	T	T	T	T	C	C	C	T	C	C
PsCam036973_22084_2574	C	C	C	T	T	C	T	T	T	C	C	T	T	C	C	T	C	C	C	C	C	C	C	T	C	C	T	T	T	T	C	T	C	C	T	T	C	T	T	T	C	T	T	T	C	T	C	T	T
PsCam036977_22088_1633	G	G	G	A	G	A	G	A	A	G	G	G	G	G	A	A	A	A	G	A	A	A	G	A	G	A	A	A	A	A	G	A	G	G	A	G	G	A	A	A	A	G	G	A	G	A	A	A	G
PsCam036981_22092_495	A	C	A	C	C	A	A	M	C	A	C	A	A	A	A	C	C	A	C	A	C	A	A	C	A	A	C	C	A	A	C	C	A	A	C	A	A	A	A	A	C	C	C	C	A	A	C	A	A
PsCam036994_22104_1569	C	T	T	C	C	T	T	T	C	T	T	C	C	T	C	C	T	T	T	T	T	C	C	C	T	C	C	C	T	C	T	C	T	C	C	T	T	T	T	T	C	T	C	T	C	T	C	T	T
PsCam037008_22118_1411	A	A	A	G	A	G	A	A	G	A	G	A	A	G	G	G	G	G	A	G	G	G	A	G	A	G	G	A	A	A	A	A	A	A	A	A	G	G	G	G	G	A	A	G	A	G	G	G	A
PsCam037014_22124_1217	C	C	C	A	C	A	C	A	A	C	C	C	C	C	A	A	A	A	C	A	A	A	C	A	C	A	A	A	A	A	A	A	C	C	A	C	C	A	A	A	A	C	C	A	C	A	C	A	A
PsCam037019_22129_2323	G	G	G	A	G	A	G	A	A	G	G	G	G	G	A	A	A	A	G	A	A	A	G	A	G	A	A	A	A	A	A	A	G	A	A	G	G	A	A	A	A	A	G	A	G	G	G	A	A
PsCam037024_22134_831	T	T	T	G	G	G	G	T	G	T	T	T	T	G	T	G	G	G	T	G	G	G	T	G	T	T	G	G	T	G	G	G	G	G	G	T	G	G	G	G	G	G	T	G	T	G	T	T	T
PsCam037026_22136_167	T	C	T	C	C	T	T	C	C	T	C	T	T	T	T	C	C	T	C	T	C	T	T	C	T	T	C	C	T	T	T	C	T	T	C	T	T	T	T	T	C	C	C	C	T	T	C	T	T
PsCam037031_22141_539	T	C	C	T	C	T	C	C	C	C	C	T	T	C	T	T	C	C	C	C	C	C	C	T	C	T	T	T	T	T	C	C	T	C	C	T	T	C	C	C	C	T	C	C	C	C	T	T	C
PsCam037034_22144_1731	A	A	A	A	G	G	A	A	A	A	A	A	G	G	G	G	G	A	G	G	G	G	G	G	G	A	A	A	G	G	G	G	G	G	G	A	A	A	A	A	G	A	G	A	G	A	G	A	G
PsCam037035_22145_187	C	T	T	T	C	T	T	T	C	T	T	C	C	T	C	T	T	C	T	T	T	T	C	T	C	C	C	T	T	C	C	C	T	T	C	T	C	T	T	T	T	T	C	C	C	T	C	T	C
PsCam037042_22152_1315	G	G	G	G	A	G	G	G	G	G	G	G	G	A	A	A	A	A	A	A	A	A	A	A	A	A	G	G	A	G	A	A	A	A	A	G	G	G	G	G	A	G	G	G	A	G	A	G	A
PsCam037052_22161_304	C	C	T	T	T	T	T	C	T	T	C	T	T	C	C	C	C	C	T	C	C	C	C	C	T	C	T	C	T	T	T	C	T	C	C	C	T	C	T	C	T	T	C	T	T	C	T	T	T
PsCam037057_22166_810	T	T	T	C	T	C	T	T	C	T	C	T	T	C	C	C	C	C	T	C	C	C	T	C	T	C	C	T	T	T	T	T	T	T	T	T	C	C	C	C	C	T	T	C	T	C	C	C	T
PsCam037073_22180_3540	C	T	C	T	C	T	T	T	C	T	T	C	C	T	T	C	T	T	T	C	T	T	C	T	T	T	C	T	C	C	C	T	C	Y	T	T	T	T	T	T	T	T	C	T	C	T	C	C	C
PsCam037074_22181_1482	C	Y	C	T	T	C	T	C	T	C	T	C	T	C	C	C	C	T	T	T	C	T	C	T	C	T	C	T	T	C	C	C	T	C	C	C	C	T	T	T	C	T	C	T	C	C	C	C	C
PsCam037078_22185_1466	G	G	G	A	G	A	G	A	A	G	G	G	G	G	A	A	A	A	G	A	A	A	G	A	G	A	A	A	A	A	A	A	A	A	A	G	A	A	A	A	A	A	G	A	G	G	G	A	A
PsCam037090_22197_1134	G	G	G	A	G	A	G	G	A	G	A	G	G	A	A	A	A	A	G	A	A	A	G	A	G	A	A	G	G	G	G	G	G	G	G	G	A	A	A	A	A	G	G	A	G	A	A	A	G
PsCam037103_22210_561	C	C	C	T	C	T	C	T	T	C	C	C	C	C	T	T	T	T	C	T	T	T	C	T	C	T	T	T	T	T	T	T	C	T	T	C	C	T	T	T	T	C	C	T	C	C	C	T	T
PsCam037109_22216_388	G	T	T	T	G	T	G	T	T	T	T	T	G	G	G	K	G	G	G	G	G	G	G	G	G	G	T	T	G	T	G	G	G	G	G	T	T	T	T	T	G	T	T	T	G	T	G	T	G
PsCam037137_22241_1852	A	G	G	G	A	A	A	A	A	G	G	G	G	G	G	A	G	A	G	G	G	G	A	G	A	A	G	G	A	A	A	G	G	A	G	A	A	A	A	A	G	A	A	G	G	G	G	G	G
PsCam037139_22243_1075	A	A	G	G	A	G	G	A	A	A	A	G	G	A	G	G	A	A	A	A	A	A	A	A	A	G	G	A	G	G	A	A	A	A	A	G	G	A	A	A	A	G	A	A	A	A	G	G	A
PsCam037144_22248_875	T	C	T	C	C	C	T	T	C	C	T	C	T	T	C	T	T	T	T	C	T	T	T	C	T	C	C	C	T	T	T	C	T	T	C	C	Y	T	T	T	C	C	C	T	T	C	C	T	T
PsCam037145_22249_862	C	C	C	C	T	T	C	C	C	C	C	C	T	T	T	T	T	T	T	T	T	T	T	T	T	T	C	C	T	T	T	T	T	T	T	C	C	C	C	C	T	C	T	C	C	C	T	C	T
PsCam037146_22250_1512	A	A	G	G	G	G	G	A	A	A	A	G	G	A	A	A	A	G	A	G	A	A	G	G	G	A	G	A	G	G	G	A	G	G	A	G	G	A	A	A	G	G	A	G	G	G	A	G	G
PsCam037153_22257_428	T	T	T	C	T	C	T	C	C	C	T	C	T	T	T	Y	T	T	T	T	T	T	T	T	T	T	C	C	C	C	T	T	T	T	T	C	C	C	C	C	T	C	C	C	T	C	T	C	T
PsCam037158_22262_1195	T	T	T	C	T	T	T	C	T	T	C	T	T	C	C	C	T	T	T	T	T	C	C	T	T	C	T	C	C	C	T	T	C	T	T	T	C	C	C	C	C	T	T	T	T	C	C	T	T
PsCam037164_22268_531	G	G	G	G	A	G	G	A	A	G	G	A	A	G	A	G	G	A	G	G	G	G	A	G	A	A	A	G	G	A	G	A	G	G	A	G	A	G	G	G	G	G	A	A	A	G	G	G	A
PsCam037172_22276_798	C	T	T	C	T	C	T	T	C	T	C	T	T	C	C	C	T	T	T	T	T	C	C	C	T	C	C	T	T	C	T	T	T	C	T	T	C	C	T	C	C	T	C	T	C	C	C	T	T
PsCam037177_22281_1274	C	C	C	C	C	C	C	T	C	C	T	C	C	C	T	C	T	C	C	C	Y	C	T	C	C	T	C	T	T	C	C	T	T	T	T	T	T	T	T	T	T	C	T	C	C	T	T	C	C
PsCam037179_22283_1537	G	G	A	A	G	G	A	A	G	G	G	A	A	G	G	A	A	A	G	G	A	G	G	G	G	G	A	A	A	A	G	A	G	G	A	G	G	G	G	G	A	A	A	A	G	A	G	A	A
PsCam037189_22291_952	G	G	G	A	G	A	G	A	A	G	G	G	G	G	A	A	A	A	G	A	A	A	G	A	G	A	A	A	A	A	A	A	G	A	A	G	G	A	A	A	A	G	G	A	G	G	G	A	A
PsCam037191_22293_279	A	A	G	G	G	G	G	A	A	A	A	G	G	A	G	G	A	G	G	G	G	A	G	G	G	G	G	A	G	G	G	A	G	G	A	G	G	A	A	A	G	A	G	G	G	G	A	G	G
PsCam037201_22302_217	T	C	T	T	T	C	C	C	T	C	C	T	T	C	T	C	C	C	C	C	C	T	T	T	C	T	T	C	C	T	C	T	C	C	T	C	T	C	C	C	T	C	T	T	T	C	T	T	C
PsCam037211_22312_771	T	T	C	C	C	C	C	T	T	T	T	C	C	T	C	C	T	C	C	C	C	T	C	C	C	C	C	T	C	C	C	T	C	C	T	C	C	T	T	T	C	T	C	C	C	C	T	C	C
PsCam037229_22327_715	C	C	C	T	C	T	C	T	T	T	C	T	C	C	C	Y	C	C	C	C	C	C	C	C	C	C	T	T	T	T	C	C	C	C	C	T	T	T	T	T	C	T	T	T	C	T	C	T	T
PsCam037232_22330_1504	A	A	A	A	G	G	R	G	G	A	A	A	A	A	A	G	A	G	A	A	A	A	G	A	G	G	G	G	G	G	G	A	A	G	A	G	G	G	G	G	A	G	G	A	A	A	A	A	A
PsCam037236_22334_1571	A	C	C	C	A	C	C	C	C	C	C	C	C	A	A	A	A	A	A	A	A	A	A	A	A	A	C	C	A	C	A	A	A	A	A	C	C	C	C	C	A	C	C	C	A	C	A	C	A
PsCam037244_22342_1345	A	A	A	C	A	A	A	C	A	C	C	C	C	C	A	A	A	C	C	C	C	A	A	C	A	C	A	C	A	A	A	C	A	C	C	A	C	C	C	C	A	C	C	A	A	A	C	A	A
PsCam037258_22355_719	C	T	C	T	T	T	C	C	T	C	C	T	C	C	T	C	C	C	C	T	C	C	C	T	C	T	T	T	C	T	C	T	C	C	T	T	failed	C	C	C	T	T	T	C	C	T	T	C	C
PsCam037259_22356_1396	A	G	G	G	A	A	A	A	A	G	G	G	G	G	G	A	G	A	G	G	G	G	A	G	A	A	G	G	A	A	A	G	G	A	G	A	A	A	A	A	G	A	A	G	G	G	G	G	G
PsCam037261_22358_1084	G	G	G	A	G	G	A	G	G	A	G	G	G	G	G	G	G	G	G	A	G	G	A	A	A	G	A	G	G	G	A	G	G	G	G	G	G	G	G	G	A	A	G	A	A	G	G	A	A
PsCam037288_22383_4055	T	C	T	C	T	C	C	C	T	T	T	T	T	C	T	T	C	T	T	T	C	T	T	C	T	C	T	C	T	T	T	C	T	T	C	T	C	C	C	C	C	C	T	T	T	T	T	C	T
PsCam037292_22386_1574	A	A	G	G	G	A	A	G	A	A	A	G	G	A	G	G	G	A	G	R	A	A	A	A	G	A	G	A	G	G	A	A	R	A	A	A	G	G	G	G	A	G	A	A	A	A	G	A	G
PsCam037309_22401_1651	A	C	C	A	C	A	C	C	A	C	A	C	C	A	A	A	C	C	C	C	C	A	A	A	C	A	A	C	C	A	C	C	C	A	C	C	A	A	C	A	A	C	A	C	A	A	A	C	C
PsCam037310_22402_2442	G	G	A	A	A	G	G	A	G	A	A	G	A	G	A	G	G	A	G	A	G	A	G	A	G	A	A	G	A	A	A	A	G	G	A	G	R	A	A	A	G	A	A	G	A	G	G	G	G
PsCam037312_22404_1197	C	C	C	C	T	C	C	C	T	C	C	C	T	C	C	T	T	C	T	C	T	C	T	T	C	T	C	T	T	C	C	T	T	T	T	C	C	C	C	C	C	T	T	T	T	C	T	C	C
PsCam037334_22426_676	G	G	G	A	A	A	A	A	A	G	A	A	A	G	A	G	G	G	G	A	G	G	G	A	G	A	A	A	G	A	A	A	G	G	A	G	R	G	A	G	G	A	A	G	G	G	A	G	G
PsCam037351_22442_1235	A	G	A	G	G	G	G	A	G	G	R	G	G	A	A	A	G	G	G	G	G	A	A	G	G	A	G	A	A	A	G	G	A	G	G	G	A	A	A	A	A	G	G	G	G	A	A	G	G
PsCam037357_22447_725	A	G	A	G	A	G	G	G	A	A	G	A	G	A	G	G	G	A	G	A	A	A	G	A	A	G	A	A	G	G	G	A	G	A	A	A	G	G	G	G	A	A	A	G	G	A	G	A	G
PsCam037365_22453_325	G	G	G	A	G	G	G	A	G	G	A	G	G	A	A	A	G	G	G	G	G	A	A	G	G	A	G	A	A	A	G	G	A	G	G	G	A	A	A	A	A	G	G	G	G	A	A	G	G
PsCam037366_22454_1257	T	G	G	T	G	T	T	T	G	T	G	T	T	G	T	G	G	G	G	T	T	G	G	K	G	T	T	G	T	T	G	G	G	G	G	T	T	G	G	G	G	G	T	G	T	T	T	T	G
PsCam037375_22461_2049	T	C	C	T	C	T	T	C	T	T	T	T	T	C	T	C	T	C	T	T	T	C	C	T	T	T	T	C	T	T	C	C	C	C	C	T	T	C	C	C	T	C	T	C	T	T	T	T	C
PsCam037382_22468_644	C	C	A	A	A	C	A	A	C	C	A	A	A	C	A	C	A	C	A	A	C	A	C	A	A	C	A	C	A	A	A	C	C	C	C	C	A	A	A	A	C	A	C	C	C	C	C	C	A
PsCam037393_22479_819	T	T	C	T	T	T	C	T	C	T	T	T	T	T	T	C	C	T	T	T	C	C	C	C	T	C	C	C	C	C	C	T	T	T	T	T	T	T	T	T	C	T	C	T	C	T	T	T	C
PsCam037399_22485_209	T	T	C	T	C	C	C	T	C	T	T	C	C	T	C	C	T	C	T	T	T	T	C	C	T	C	C	C	C	T	T	T	C	T	T	C	C	T	T	T	T	C	T	T	T	T	C	C	T
PsCam037407_22491_1812	G	G	T	T	T	T	T	G	G	T	G	T	T	G	G	G	G	T	G	T	G	G	T	T	T	G	T	G	T	T	T	G	T	G	G	T	T	G	G	G	T	T	G	T	T	T	G	T	T
PsCam037419_22503_1586	A	A	A	G	A	G	A	G	G	A	A	A	A	A	G	G	G	G	A	G	G	G	A	G	A	G	G	G	G	G	G	G	A	A	G	A	A	G	G	G	G	A	A	G	A	G	A	G	G
PsCam037432_22515_1157	T	T	C	C	C	T	T	T	C	T	T	C	C	T	C	T	T	T	C	T	T	T	C	T	C	T	T	T	C	T	C	T	T	T	T	T	T	T	T	T	C	T	C	T	C	T	C	C	C
PsCam037454_22536_1011	G	T	T	T	G	T	T	T	G	T	T	G	G	T	G	T	T	G	T	T	T	T	G	T	G	G	G	T	T	G	G	G	T	T	G	T	G	T	T	T	T	T	G	G	G	T	G	T	G
PsCam037458_22540_941	G	A	A	G	G	A	A	A	G	A	A	G	G	A	G	G	A	A	A	A	A	G	G	G	A	G	G	G	A	G	A	G	A	G	G	A	A	A	A	A	G	A	G	A	G	A	G	A	A
PsCam037469_22551_1200	T	G	T	G	G	G	G	G	T	T	G	T	G	K	G	T	G	G	G	T	G	T	G	T	G	G	T	T	T	T	T	T	G	T	T	T	G	G	G	G	G	T	T	T	G	T	G	T	G
PsCam037473_22554_1050	T	T	C	C	T	C	C	T	T	T	T	C	C	T	C	C	T	T	T	T	T	T	T	T	T	C	C	T	C	C	T	T	T	T	T	C	C	T	T	T	T	C	T	T	T	T	C	C	T
PsCam037489_22570_401	G	A	G	A	G	A	G	G	A	A	A	G	G	G	G	G	A	G	G	A	A	A	A	A	A	G	G	G	A	A	G	A	A	A	A	G	G	G	G	G	A	G	A	A	A	A	A	A	G
PsCam037497_22578_2193	A	G	A	G	A	A	G	A	G	G	G	G	G	A	G	G	G	A	A	A	G	G	G	G	G	A	A	G	A	A	G	G	A	A	G	A	A	G	G	G	A	G	G	A	A	A	A	A	A
PsCam037501_22582_1987	C	C	T	T	T	T	T	T	T	T	C	T	T	C	C	C	C	C	T	C	C	C	C	C	T	C	T	C	C	T	T	C	T	C	C	C	T	C	T	C	T	C	C	T	T	C	T	T	T
PsCam037502_22583_1133	C	T	T	T	C	T	C	C	C	T	T	C	C	T	C	T	T	C	T	T	T	T	C	T	C	C	C	T	T	T	T	C	T	T	C	T	C	T	T	T	T	T	C	C	C	T	T	C	C
PsCam037507_22588_721	C	T	C	C	T	C	T	T	T	T	T	C	C	T	C	C	T	T	T	T	T	T	T	T	T	C	C	C	C	C	T	T	C	T	T	C	C	T	T	T	T	C	C	T	T	T	C	C	T
PsCam037511_22591_1468	C	C	C	C	A	A	C	C	C	A	C	C	C	A	A	A	A	C	C	A	A	C	C	A	A	C	A	C	A	A	A	A	A	C	A	A	C	C	C	C	A	C	A	C	A	C	A	A	A
PsCam037515_22595_966	C	C	T	T	T	T	C	T	C	C	C	T	T	C	T	T	T	T	T	C	C	C	C	C	T	C	T	C	C	T	C	C	Y	C	C	T	T	T	T	T	C	T	C	C	C	C	T	C	T
PsCam037520_22599_974	G	G	A	A	A	A	A	G	A	G	G	G	G	A	G	A	A	A	G	G	A	A	G	A	G	G	G	A	G	A	G	A	A	A	A	G	A	A	A	A	A	A	G	A	G	A	G	G	G
PsCam037523_22602_1623	G	G	A	A	G	G	A	A	G	A	A	A	G	A	G	G	A	A	G	G	A	A	A	G	A	G	G	G	A	G	A	A	A	A	A	A	A	G	G	G	G	A	G	G	G	A	G	A	A
PsCam037526_22605_590	G	G	G	A	G	A	G	A	A	G	A	A	G	G	A	A	A	A	G	A	A	A	G	A	G	A	A	A	A	A	G	G	G	G	G	G	G	A	A	A	A	G	G	A	G	A	A	A	G
PsCam037532_22611_557	T	T	T	C	T	T	T	T	T	C	C	C	C	C	T	T	T	C	C	C	C	T	T	C	T	C	C	C	T	T	C	C	T	C	C	T	C	C	C	C	T	C	C	T	T	T	C	T	T
PsCam037549_22628_1642	A	C	A	A	A	A	A	A	C	C	C	A	A	A	A	A	C	C	C	A	C	C	A	A	A	A	A	C	A	A	A	C	A	A	C	A	A	A	A	A	C	A	C	A	A	A	C	A	A
PsCam037567_22645_1889	A	G	A	G	A	A	G	A	G	G	G	A	G	A	G	G	G	A	A	A	G	G	G	G	G	A	A	A	A	A	A	G	A	A	G	A	A	G	G	G	A	G	A	A	A	A	G	A	A
PsCam037571_22649_1570	A	A	G	A	G	G	A	G	G	G	A	G	A	G	A	A	A	A	G	A	A	A	A	A	A	A	G	G	A	G	A	A	G	A	A	G	G	A	A	A	G	A	G	G	G	G	A	G	A
PsCam037575_22653_1339	Y	T	C	T	C	T	T	T	C	C	C	C	C	T	Y	C	T	T	T	T	T	T	C	T	C	T	C	T	C	C	T	T	C	C	T	T	T	C	C	C	T	T	C	T	C	T	C	C	C
PsCam037577_22655_2010	T	T	T	T	T	T	T	C	T	T	C	T	T	T	C	T	C	Y	T	T	Y	T	C	T	T	C	T	C	T	T	T	C	C	C	C	C	C	C	C	C	C	T	C	T	T	C	T	T	T
PsCam037581_22659_690	A	G	G	G	A	A	A	A	A	G	G	G	G	G	G	A	G	A	G	G	G	G	A	G	A	A	G	G	A	A	A	G	G	A	G	A	A	A	A	A	G	A	A	G	G	G	G	G	G
PsCam037583_22661_232	A	A	G	G	G	A	A	G	A	A	G	A	G	A	G	A	A	G	A	G	A	G	A	G	A	G	G	A	G	G	G	G	A	A	G	A	R	G	G	G	A	G	G	A	G	A	G	A	A
PsCam037591_22667_1640	G	A	G	A	G	A	A	A	G	A	A	G	G	A	A	G	A	A	A	A	A	A	G	A	A	A	G	A	G	G	G	A	G	A	A	A	A	A	A	A	A	A	G	A	G	A	G	G	G
PsCam037593_22669_918	A	A	A	G	A	A	A	A	A	G	G	G	G	G	A	A	A	G	G	G	G	A	A	G	A	G	G	G	A	A	G	G	A	G	G	A	G	G	G	G	A	G	G	A	A	A	G	A	A
PsCam037599_22675_1415	A	G	A	A	A	A	A	A	G	A	A	A	A	A	A	G	G	A	A	A	G	G	G	G	A	G	G	G	G	A	G	A	A	A	A	A	A	A	A	A	A	A	G	A	G	A	A	A	G
PsCam037604_22680_1132	A	A	A	A	A	A	A	G	G	A	G	A	A	A	G	A	G	A	A	A	R	G	G	G	A	G	A	G	G	A	A	A	G	A	A	G	G	G	G	G	G	A	G	A	A	G	G	A	A
PsCam037629_22704_1591	T	T	T	T	C	T	C	C	C	T	C	C	C	T	C	T	T	T	T	C	T	T	C	T	T	T	C	C	C	T	C	C	T	T	C	T	T	T	C	T	T	T	C	C	T	T	C	T	T
PsCam037632_22707_610	T	C	C	T	C	T	C	T	C	T	T	C	T	T	C	T	C	T	Y	T	C	T	C	T	C	T	T	T	C	C	T	C	T	T	C	C	T	C	C	C	C	T	T	C	C	C	C	C	C
PsCam037634_22709_829	C	C	T	C	T	T	C	T	C	C	C	T	C	T	C	C	C	C	T	C	C	C	C	C	C	C	T	T	C	T	C	C	T	C	C	T	T	C	C	C	T	C	C	T	T	T	C	T	T
PsCam037656_22730_322	C	C	T	T	T	T	T	C	C	C	C	T	T	C	T	T	C	C	C	T	T	C	T	T	T	T	T	C	T	T	T	C	T	T	C	T	T	C	C	C	T	C	C	T	T	T	C	T	T
PsCam037667_22739_2214	G	G	G	G	G	G	A	A	G	G	G	A	A	A	G	A	G	A	A	A	G	G	G	G	G	G	A	G	G	A	A	A	G	G	A	G	G	A	A	A	G	R	A	A	A	G	A	G	G
PsCam037677_22749_412	A	G	A	G	A	G	G	G	A	G	G	A	A	G	A	G	G	A	G	G	G	G	A	G	A	A	A	G	G	A	A	A	G	G	A	G	A	G	G	G	G	G	A	A	A	G	A	G	A
PsCam037680_22752_196	G	A	G	A	G	A	A	A	G	A	A	G	G	A	G	A	A	A	A	A	A	A	G	A	G	G	G	A	A	G	G	G	A	A	G	A	G	A	A	A	A	A	G	G	G	A	G	A	A
PsCam037685_22757_1477	G	A	G	A	A	A	G	G	A	G	G	A	G	G	A	G	G	G	G	A	G	G	G	A	G	A	A	A	G	A	G	A	G	G	A	A	R	G	G	G	A	A	A	G	G	A	A	G	G
PsCam037686_22758_821	A	G	A	G	A	G	G	G	A	G	G	A	A	G	A	G	G	G	G	G	G	A	A	A	G	A	A	G	G	A	A	A	G	G	A	G	A	G	G	G	A	G	A	A	A	G	A	A	G
PsCam037689_22761_1042	C	C	T	T	T	T	T	C	C	T	C	T	T	C	C	C	C	T	C	T	C	C	T	T	T	C	T	C	T	T	T	C	T	C	C	T	T	T	C	T	T	T	C	T	T	T	C	T	T
PsCam037703_22775_1479	T	C	T	C	T	C	C	C	T	C	C	T	T	C	T	C	C	T	C	C	C	C	T	C	T	T	T	C	C	T	T	T	C	C	T	C	T	C	C	C	C	C	T	T	T	C	T	C	T
PsCam037719_22789_187	T	T	T	G	T	G	T	G	G	T	T	T	T	T	G	G	G	G	T	G	G	G	T	G	T	G	G	G	G	G	G	G	T	G	G	T	T	G	G	G	G	T	T	G	T	T	T	G	G
PsCam037727_22797_455	T	T	T	T	T	T	T	C	T	T	C	T	T	T	C	T	C	Y	T	T	Y	T	C	T	T	C	T	C	T	T	T	C	C	C	C	C	C	C	C	C	C	T	C	T	T	C	T	T	T
PsCam037737_22806_130	A	A	G	G	A	A	A	G	G	A	A	A	G	A	G	A	A	G	A	G	A	G	A	G	A	G	G	G	G	G	G	G	A	A	G	G	A	G	G	G	A	A	G	A	G	A	A	G	A
PsCam037743_22812_1289	C	C	C	T	C	C	T	C	C	T	C	C	C	C	C	C	C	Y	T	T	C	C	T	T	T	C	T	C	C	C	T	C	C	C	C	C	C	C	C	C	T	T	C	T	T	C	C	T	T
PsCam037748_22817_530	C	C	T	C	T	T	T	C	T	C	T	T	T	C	T	T	C	T	C	C	C	C	T	T	C	T	T	T	T	C	C	C	T	T	C	T	T	C	C	C	C	T	T	C	C	C	T	T	C
PsCam037750_22819_1362	A	C	A	C	C	C	C	C	A	A	C	A	C	A	C	A	C	A	C	A	A	A	C	C	A	C	A	A	C	C	A	A	C	A	A	A	C	C	C	C	A	A	A	C	C	A	C	A	C
PsCam037755_22823_876	T	T	T	C	C	C	T	C	T	T	C	T	T	T	T	C	C	C	C	T	Y	T	C	T	T	T	T	C	T	T	T	C	C	T	C	C	C	C	C	C	T	T	C	T	C	C	T	T	T
PsCam037756_22824_706	C	T	T	C	C	T	T	T	C	T	T	C	C	T	C	T	T	T	T	T	T	C	C	C	T	C	C	T	T	C	T	C	T	T	C	T	C	T	T	T	C	T	C	C	C	T	C	C	T
PsCam037761_22829_1248	C	C	T	T	C	T	T	C	C	C	C	T	T	C	T	T	C	C	C	C	C	C	C	C	C	T	T	C	T	T	C	C	C	C	C	T	T	C	C	C	C	T	C	C	C	C	T	T	C
PsCam037771_22839_920	C	C	T	T	T	C	C	T	C	T	T	C	T	C	T	C	C	T	C	T	C	T	C	T	C	T	T	C	T	T	T	T	C	C	T	C	Y	T	T	T	C	T	T	C	T	C	C	C	C
PsCam037774_22842_901	G	G	G	G	A	G	G	A	A	G	G	A	A	G	A	G	G	A	G	G	G	G	A	G	A	A	A	G	G	A	G	A	G	G	A	G	A	G	G	G	G	G	A	A	A	G	A	G	A
PsCam037775_22843_368	T	C	C	T	C	T	C	C	C	C	C	T	T	C	T	T	C	C	C	C	C	C	C	T	C	T	T	T	T	T	C	C	T	C	C	T	T	C	C	C	C	T	C	C	C	C	T	T	C
PsCam037776_22844_341	G	G	A	A	G	G	G	A	A	G	G	G	G	G	A	A	G	A	G	A	G	A	G	G	G	A	A	A	A	G	A	A	G	A	A	G	A	A	A	A	G	G	A	A	G	G	G	A	A
PsCam037816_22879_983	A	G	A	A	G	A	A	A	G	A	A	A	A	A	A	G	G	A	A	A	G	A	G	G	A	G	G	G	G	A	A	A	A	A	A	A	A	A	A	A	A	G	G	A	G	A	A	A	A
PsCam037817_22880_1073	T	C	C	C	T	C	C	C	C	C	C	C	C	T	T	T	T	T	T	T	T	T	T	T	T	T	C	C	T	C	T	T	T	T	T	C	C	C	C	C	T	C	C	C	T	C	T	C	T
PsCam037848_22908_3335	A	A	A	G	A	G	A	G	G	G	A	G	A	A	A	R	A	A	A	A	A	A	A	G	A	A	G	G	G	G	A	A	A	A	A	G	G	G	G	G	A	G	G	G	A	G	A	G	G
PsCam037853_22913_928	C	T	T	T	C	T	T	T	T	T	T	T	T	C	C	C	C	C	C	C	C	C	C	C	C	C	T	T	C	T	C	C	C	C	C	T	T	T	T	T	C	T	T	T	C	T	C	T	C
PsCam037870_22929_1366	C	C	T	T	T	C	C	T	C	C	C	T	T	C	T	T	T	C	T	Y	C	C	C	C	T	C	T	C	T	T	T	C	Y	C	C	C	T	T	T	T	C	T	C	C	C	C	T	C	T
PsCam037880_22938_2043	C	T	C	T	C	T	C	C	T	C	T	C	C	T	T	T	T	T	C	T	T	T	C	C	C	T	T	C	C	C	C	C	C	C	C	C	T	T	T	T	T	C	C	T	C	T	T	T	C
PsCam037881_22939_1265	C	C	C	T	C	T	C	T	T	C	C	C	C	C	T	T	T	T	C	T	T	T	C	T	C	T	T	T	T	T	T	T	C	T	T	C	C	T	T	T	T	C	C	T	C	C	C	T	T
PsCam037897_22954_2120	A	A	A	A	G	G	A	A	G	A	A	G	A	A	G	A	A	A	A	G	A	G	A	G	A	G	G	G	A	G	A	A	A	A	A	G	G	A	A	A	G	G	G	A	A	G	G	A	A
PsCam037898_22955_668	G	G	A	A	A	A	A	G	A	A	G	A	A	G	G	G	G	G	A	G	G	G	G	G	A	G	A	G	A	A	A	G	A	G	G	G	A	G	A	G	A	G	G	A	A	G	A	A	A
PsCam037900_22957_209	T	C	C	T	C	T	T	T	C	C	C	T	T	C	T	T	C	C	C	C	C	C	C	T	C	C	T	T	T	T	C	C	C	C	C	T	T	C	C	C	C	T	T	C	C	T	T	T	C
PsCam037906_22963_2941	T	C	C	T	T	C	C	C	T	C	C	T	T	C	T	C	C	C	C	C	C	T	T	T	C	T	T	T	C	T	C	T	C	T	T	C	C	C	C	C	T	C	T	C	T	C	T	C	C
PsCam037915_22972_1876	T	T	T	T	T	T	T	C	T	T	T	C	C	C	T	C	T	C	C	C	T	T	T	T	T	T	C	T	T	C	C	C	T	T	C	T	T	C	C	C	T	Y	C	C	C	T	C	T	T
PsCam037916_22973_665	A	A	G	G	A	A	A	G	G	A	A	A	A	A	G	G	A	G	A	G	A	G	A	A	A	G	G	G	G	A	G	G	A	G	G	A	G	G	G	G	A	A	G	G	A	A	A	G	G
PsCam037936_22992_72	A	A	A	A	G	A	G	G	A	A	A	G	G	A	A	G	A	A	A	A	A	A	A	G	A	A	G	G	G	G	A	G	A	A	G	G	A	A	A	A	A	G	G	G	A	G	A	G	G
PsCam037940_22995_577	A	G	G	G	A	G	G	G	A	G	G	A	A	G	A	G	G	A	G	G	G	G	A	G	A	A	A	G	G	A	A	A	G	G	A	G	A	G	G	G	G	G	A	A	A	G	A	G	A
PsCam037943_22998_930	T	C	T	C	T	C	C	C	T	C	C	T	T	T	C	T	C	T	T	T	C	C	T	C	C	C	C	C	T	T	T	C	T	T	C	T	C	C	C	C	C	C	T	T	T	C	T	T	T
PsCam037946_23000_227	A	A	A	A	A	A	A	G	A	A	G	A	A	A	G	A	G	A	A	A	R	A	G	A	A	G	A	G	G	A	A	G	G	A	G	G	G	G	G	G	G	A	G	A	A	G	G	A	A
PsCam037948_23002_161	A	C	C	A	C	A	A	A	C	C	C	A	A	C	A	A	C	C	C	C	C	C	C	A	C	C	A	A	A	A	C	C	C	C	C	A	A	C	C	C	C	A	A	C	C	A	A	A	C
PsCam037964_23017_409	T	T	T	T	C	T	C	C	T	T	T	C	C	T	T	C	T	T	T	T	T	T	T	C	T	T	C	C	C	C	T	C	T	T	C	C	T	T	T	T	T	C	C	C	T	C	T	C	C
PsCam037992_23044_806	C	C	C	C	C	C	C	T	C	C	T	C	C	C	T	C	T	C	C	C	Y	C	T	C	C	T	C	T	T	C	C	T	T	C	T	T	T	T	T	T	T	C	T	C	C	T	T	C	C
PsCam037999_23051_72	G	G	G	G	A	G	G	G	A	G	G	G	A	G	G	A	A	G	A	G	A	G	A	A	G	A	G	A	A	G	G	A	A	A	A	G	G	G	G	G	G	A	A	A	A	G	A	G	G
PsCam038002_23054_2078	C	C	C	C	T	C	C	T	T	C	C	T	T	C	T	C	C	T	C	C	C	C	T	C	T	T	T	C	C	T	C	T	C	C	T	C	T	C	C	C	C	C	T	T	T	C	C	C	T
PsCam038008_23060_486	A	A	G	G	G	G	G	A	G	A	A	A	A	G	A	G	G	G	A	A	G	G	A	G	A	A	A	G	A	G	A	G	G	G	G	A	G	G	G	G	G	G	A	G	A	G	A	A	A
PsCam038013_23065_603	T	T	C	C	C	T	T	C	C	C	T	T	C	T	C	T	T	C	T	C	T	C	T	C	T	C	C	T	C	C	C	C	T	T	C	C	T	C	C	C	T	C	C	T	C	T	T	T	T
PsCam038017_23069_209	T	T	T	G	T	G	T	T	G	T	G	T	T	G	G	G	G	G	T	G	G	G	T	G	T	G	G	T	T	T	T	T	T	T	T	T	G	G	G	G	G	T	T	G	T	G	G	G	T
PsCam038024_23076_858	A	G	G	A	A	G	G	G	A	G	G	A	A	G	A	G	G	G	G	G	G	A	A	A	G	A	A	A	G	A	G	A	G	A	A	G	G	G	G	G	A	G	A	G	A	G	A	G	G
PsCam038033_23085_595	G	R	G	G	G	A	G	A	G	G	G	A	G	G	A	A	A	G	G	G	A	G	A	G	G	G	A	G	G	A	A	A	G	G	A	A	A	A	G	G	A	G	A	G	A	A	A	G	A
PsCam038040_23092_72	A	A	A	G	A	G	A	G	G	A	A	A	A	A	G	G	G	G	A	G	G	G	A	G	A	G	G	G	G	G	G	G	A	A	G	A	A	G	G	G	G	A	A	G	A	G	A	G	A
PsCam038054_23106_222	A	G	A	A	A	G	G	G	A	G	G	A	A	G	A	G	G	G	G	G	G	A	A	A	G	A	A	G	G	A	G	A	G	G	A	G	A	G	G	G	A	G	A	A	A	G	A	A	G
PsCam038059_23111_1090	G	A	G	A	G	A	G	G	A	A	A	G	G	G	G	G	A	G	G	A	A	A	A	A	A	G	G	G	A	A	G	A	A	G	A	G	G	G	G	G	A	G	A	A	A	A	A	A	G
PsCam038061_23113_74	T	C	T	T	T	T	T	T	T	T	C	T	C	C	C	C	C	C	T	C	C	C	Y	C	C	C	T	T	C	T	C	C	T	C	C	T	T	T	T	T	T	C	C	T	T	T	C	T	C
PsCam038080_23131_712	A	G	A	G	A	G	G	A	G	G	G	A	A	G	A	A	A	A	A	G	G	G	G	G	G	A	A	A	G	A	G	G	G	G	G	A	A	A	A	A	G	A	G	G	G	G	G	G	A
PsCam038084_23135_331	G	A	G	G	G	G	G	A	A	A	G	G	G	G	G	G	A	G	A	G	A	G	A	A	G	R	A	A	R	G	G	A	A	G	A	A	G	G	G	G	G	A	A	A	A	G	A	G	G
PsCam038087_23138_1211	G	A	G	G	G	G	G	A	A	A	G	G	G	G	G	G	A	G	A	G	A	G	G	A	G	R	A	A	R	G	G	A	A	G	A	A	G	G	G	G	G	A	A	A	A	G	A	G	G
PsCam038088_23139_184	G	A	A	A	G	G	G	G	G	A	A	A	A	A	A	G	A	G	A	A	A	A	G	A	G	G	A	A	G	G	G	A	A	G	A	G	G	G	G	G	A	G	G	A	A	A	A	A	A
PsCam038099_23150_686	C	T	T	C	T	C	T	T	C	T	C	T	T	C	C	C	T	T	T	T	T	C	C	C	T	C	C	C	T	C	T	T	T	C	T	T	C	C	T	C	C	T	C	T	C	C	C	T	T
PsCam038111_23160_1586	A	G	G	A	G	G	G	A	G	A	G	G	G	A	G	R	A	G	A	A	A	A	G	G	A	G	G	G	G	A	A	A	G	G	A	G	G	A	A	A	A	G	G	A	A	A	G	G	A
PsCam038112_23161_625	A	A	G	G	G	G	G	A	G	G	A	G	G	A	A	A	A	A	G	A	A	A	A	A	G	A	G	A	G	G	G	A	G	A	A	A	G	A	G	A	G	A	A	G	G	A	G	G	G
PsCam038116_23165_1908	C	T	T	C	C	C	T	T	T	T	T	C	T	T	C	C	T	T	T	T	T	C	C	C	T	C	C	C	T	C	T	C	T	C	C	T	T	C	T	C	C	T	C	T	C	T	C	T	T
PsCam038126_23175_190	A	C	C	C	A	C	A	A	A	C	C	A	A	C	A	C	C	C	C	C	C	C	A	A	A	A	A	C	C	C	C	A	C	A	A	C	A	C	C	C	C	C	A	A	C	C	C	A	A
PsCam038136_23185_1320	T	T	T	C	T	C	T	C	C	T	C	C	T	T	C	C	C	C	T	C	C	C	T	C	T	C	C	C	C	C	T	T	T	T	T	T	T	C	C	C	C	T	T	C	T	C	C	C	T
PsCam038160_23209_1502	C	A	A	A	C	C	C	C	C	A	A	A	A	A	A	C	A	C	A	A	A	A	C	A	C	C	A	A	C	C	C	A	A	C	A	C	C	C	C	C	A	C	C	A	A	A	A	A	A
PsCam038167_23216_208	C	T	C	C	C	T	T	C	C	T	T	C	C	C	T	T	T	T	T	C	T	T	C	T	T	T	T	T	C	C	C	T	T	T	T	T	T	T	T	T	T	T	C	T	C	T	C	C	C
PsCam038172_23220_1121	A	R	A	A	A	G	A	G	A	A	A	G	A	A	G	G	G	A	A	A	G	A	G	A	A	A	G	A	A	G	G	G	A	A	G	G	G	A	A	A	G	A	G	A	G	G	G	A	G
PsCam038201_23246_2416	C	C	T	T	T	C	C	T	C	C	T	C	T	C	T	C	C	T	C	T	C	T	C	T	C	T	T	C	T	T	T	T	C	C	T	C	Y	T	T	T	C	T	T	C	T	C	T	C	C
PsCam038211_23256_428	C	C	C	A	A	A	C	A	A	C	C	C	C	C	A	C	C	C	C	A	A	C	C	C	C	A	A	A	A	A	C	C	A	C	C	A	C	C	C	C	A	C	C	A	A	C	A	A	C
PsCam038247_23289_1866	G	G	G	G	A	A	G	G	A	G	G	A	G	G	A	G	G	G	G	A	R	A	G	A	G	A	A	A	A	A	A	G	G	G	G	A	R	G	G	G	A	A	A	G	G	A	A	G	G
PsCam038250_23291_922	A	A	G	G	G	G	G	A	A	A	A	G	G	A	G	G	A	G	G	G	G	A	G	G	G	G	G	A	G	G	G	A	G	G	A	G	G	A	A	A	A	A	G	G	G	G	A	G	G
PsCam038255_23296_791	T	T	T	T	T	T	T	G	G	T	G	T	T	T	G	T	G	T	T	T	K	G	G	G	T	G	T	G	G	T	T	T	G	T	T	G	G	G	G	G	G	T	G	T	T	G	G	T	T
PsCam038264_23305_690	G	G	T	T	T	T	G	T	G	G	G	T	T	G	T	T	T	G	T	K	G	G	G	G	T	G	T	G	G	T	G	G	K	G	G	T	T	T	T	T	G	T	G	G	G	G	T	G	T
PsCam038266_23307_2065	A	G	G	G	A	G	G	G	G	G	G	G	G	A	A	A	A	A	A	A	A	A	A	A	A	A	G	G	A	G	A	A	A	A	A	G	G	G	G	G	A	G	G	G	A	G	A	G	A
PsCam038270_23311_88	T	T	T	C	C	C	C	T	C	T	T	T	T	C	T	C	C	C	T	C	C	C	T	C	T	C	C	C	T	C	C	C	C	C	C	T	C	C	C	C	C	C	T	C	T	C	T	T	T
PsCam038272_23313_1595	A	A	G	G	A	A	A	A	A	A	A	G	G	A	A	G	G	G	G	A	G	A	A	A	G	A	G	G	G	G	A	G	G	A	G	A	A	A	A	A	G	G	G	G	A	G	A	G	G
PsCam038295_23334_422	G	A	G	G	G	A	A	G	A	A	A	G	G	A	G	G	G	G	G	A	A	A	A	A	A	A	G	G	A	G	A	A	A	A	A	G	G	G	G	G	A	G	A	A	A	A	A	A	G
PsCam038296_23335_724	A	A	C	C	C	C	C	A	A	C	A	C	C	A	A	A	A	M	C	C	A	A	A	C	C	A	C	A	C	C	C	A	C	A	A	A	C	A	C	A	C	C	A	C	C	A	A	C	C
PsCam038299_23338_391	C	C	C	C	A	C	A	A	C	C	C	A	A	C	C	A	C	C	C	C	A	C	C	C	C	C	A	A	A	A	C	A	C	C	A	A	C	C	C	C	C	A	A	A	C	A	C	A	A
PsCam038302_23341_529	C	C	T	T	T	T	T	C	T	C	C	C	C	T	C	T	T	T	C	C	T	T	C	T	C	C	C	T	C	T	C	T	T	T	T	C	T	T	T	T	T	T	C	T	C	T	C	C	C
PsCam038304_23343_1307	G	G	G	G	T	G	G	G	G	G	G	G	G	T	T	T	T	T	T	T	T	T	T	T	T	T	G	G	T	G	T	T	T	T	T	G	G	G	G	G	T	G	G	G	T	G	T	G	T
PsCam038308_23347_2695	C	T	T	C	C	C	T	T	T	T	T	T	T	T	C	C	T	T	T	T	T	C	C	C	T	C	C	C	T	C	T	C	C	C	C	T	T	C	T	C	C	T	C	T	C	T	C	T	T
PsCam038314_23353_1168	T	T	T	C	T	C	T	C	C	T	T	T	T	T	C	C	C	C	T	C	C	C	T	C	T	C	C	C	C	C	C	C	T	C	C	T	T	C	C	C	C	C	T	C	T	T	T	C	C
PsCam038319_23357_278	G	G	A	A	G	A	A	G	G	G	G	A	A	G	A	A	G	G	G	G	G	G	G	G	G	A	A	G	A	A	G	G	G	G	G	A	A	G	G	G	G	A	G	G	G	G	A	A	G
PsCam038326_23364_667	T	T	C	C	C	C	C	T	T	T	T	C	C	T	T	T	T	C	T	C	T	T	C	C	C	T	C	T	C	C	C	T	C	T	T	C	C	T	T	T	C	C	T	C	C	C	T	C	C
PsCam038332_23370_329	T	T	T	T	T	T	T	C	T	T	C	T	T	T	C	T	C	T	T	T	Y	T	C	T	T	C	T	C	C	T	T	C	C	T	C	C	C	C	C	C	C	T	C	T	T	C	C	T	T
PsCam038337_23375_904	A	G	A	A	A	A	A	A	A	A	G	A	G	G	G	G	G	G	A	G	G	G	R	G	G	G	A	A	G	A	G	G	A	G	G	A	A	A	A	A	A	G	G	A	A	A	G	A	G
PsCam038340_23378_830	G	A	G	A	G	A	G	G	A	G	A	G	G	G	A	A	A	A	G	A	A	A	G	G	G	A	A	G	G	G	G	G	G	G	G	G	A	A	A	A	A	G	G	A	G	A	A	A	G
PsCam038347_23385_98	T	C	T	T	T	T	T	T	T	T	C	T	C	C	C	C	C	C	T	C	C	C	Y	C	C	C	T	T	C	T	C	C	T	C	C	T	T	T	T	T	T	C	C	T	T	T	C	T	C
PsCam038369_23406_1444	C	C	C	C	A	A	C	C	C	C	C	C	A	A	A	A	A	C	A	A	A	A	A	A	A	C	C	C	A	A	A	A	A	A	A	C	C	C	C	C	A	C	A	C	A	C	A	C	A
PsCam038377_23414_1347	C	T	T	T	C	T	T	T	T	T	T	T	T	T	C	C	C	C	C	C	C	C	C	C	C	C	T	T	C	T	C	C	C	C	C	T	T	T	T	T	C	T	T	T	C	T	C	T	C
PsCam038378_23415_721	T	G	G	T	T	G	G	G	T	G	G	T	T	G	T	T	G	G	G	G	G	T	T	T	G	T	T	T	G	T	G	T	G	T	T	G	G	G	G	G	T	G	T	G	T	G	T	G	G
PsCam038384_23421_86	A	A	A	A	G	A	A	G	G	G	G	G	G	A	G	A	A	A	A	G	A	A	G	G	A	A	G	A	G	A	G	G	A	A	G	A	A	G	G	G	A	G	G	G	G	A	G	A	A
PsCam038393_23430_1975	A	A	C	C	C	C	C	A	C	A	A	A	A	C	A	C	C	C	A	A	C	A	A	C	A	A	A	C	A	C	A	C	C	C	C	A	C	C	C	C	C	C	A	C	A	C	A	A	A
PsCam038403_23439_1505	T	T	C	C	C	C	C	T	T	T	T	C	C	T	C	T	T	T	T	C	T	T	C	C	C	T	C	T	C	C	C	T	C	C	T	C	C	T	T	T	C	C	T	C	C	C	T	C	C
PsCam038406_23442_333	C	C	C	C	T	C	T	T	C	C	C	T	T	C	C	T	C	T	C	C	T	C	C	C	C	C	T	T	T	T	C	T	C	C	T	C	C	C	C	C	C	T	T	T	C	T	C	T	T
PsCam038409_23445_142	A	A	G	G	G	G	G	A	A	A	A	G	G	A	G	G	A	G	G	G	G	A	G	G	G	G	G	A	G	G	G	A	G	G	A	G	G	A	A	A	G	A	G	G	G	G	A	G	G
PsCam038410_23446_1813	G	A	A	G	G	A	A	A	G	A	A	G	G	A	G	A	A	A	A	A	A	G	G	G	A	G	G	G	A	G	A	G	A	A	G	A	G	A	A	A	G	A	G	G	G	A	G	G	A
PsCam038414_23450_429	T	T	T	C	C	T	C	C	C	T	C	C	C	T	T	C	T	T	T	T	T	T	T	C	T	T	C	C	C	C	T	T	T	T	T	C	T	C	C	C	T	C	C	C	T	C	T	C	C
PsCam038421_23456_570	G	G	T	G	T	T	G	T	T	T	G	T	G	T	G	G	G	G	T	G	G	G	G	G	G	G	T	T	G	T	G	G	T	G	G	T	T	G	G	G	T	G	T	T	T	T	G	T	G
PsCam038435_23469_969	T	T	C	C	C	T	T	C	T	T	C	T	C	T	C	T	T	C	T	C	T	C	T	C	T	C	C	T	C	C	C	C	T	T	C	T	Y	C	C	C	T	C	C	T	C	T	C	T	T
PsCam038437_23471_686	A	G	G	A	A	G	G	G	A	G	G	A	A	G	A	A	G	G	G	G	G	A	A	A	G	A	A	A	G	A	G	A	G	A	A	G	G	G	G	G	A	G	A	G	A	G	A	G	G
PsCam038440_23474_776	C	C	T	T	T	C	C	T	C	C	T	T	T	T	T	C	T	C	T	T	C	T	C	C	T	C	T	C	T	T	T	C	C	C	C	C	T	T	T	T	C	T	C	C	C	C	T	C	T
PsCam038445_23479_407	A	A	G	G	A	A	A	G	G	A	A	A	G	A	G	A	A	G	A	G	A	G	A	G	A	G	G	G	G	G	G	G	A	A	G	A	A	G	G	G	A	A	G	A	A	A	A	G	A
PsCam038449_23483_1136	T	G	T	G	T	T	G	T	G	G	G	G	G	T	G	G	G	G	T	T	G	G	G	G	G	T	T	G	T	T	G	G	T	T	G	T	T	G	G	G	T	G	G	T	T	T	T	T	T
PsCam038458_23492_860	G	A	G	G	A	G	G	G	A	G	G	G	G	G	G	A	A	G	G	G	A	G	A	A	G	A	A	A	A	G	G	G	G	G	G	G	G	G	G	G	G	A	A	G	A	G	G	G	G
PsCam038464_23497_923	G	G	G	G	A	G	A	A	A	A	G	A	A	A	G	A	G	A	A	A	G	G	A	A	G	G	A	G	G	A	A	A	G	G	A	G	G	A	A	A	G	R	A	A	A	G	A	G	G
PsCam038496_23524_716	G	G	G	G	G	G	G	A	G	G	A	G	G	G	A	G	G	A	G	G	G	A	A	A	G	A	G	A	A	A	G	G	A	G	G	A	A	A	A	A	A	G	G	G	G	A	A	G	G
PsCam038499_23527_893	A	A	A	A	A	A	A	G	G	A	G	A	A	A	G	A	G	A	A	A	R	A	G	A	A	G	A	G	G	A	A	G	G	A	G	G	G	G	G	G	G	A	G	A	A	G	G	A	A
PsCam038501_23528_613	C	C	A	A	C	A	A	C	C	C	C	A	A	C	A	A	C	C	C	C	C	C	C	C	C	A	A	C	A	A	C	C	C	C	C	A	A	C	C	C	C	A	C	C	C	C	A	A	C
PsCam038511_23536_471	C	C	T	T	T	T	T	T	T	T	C	T	C	C	C	C	C	C	T	C	C	C	T	C	C	C	T	T	C	T	C	C	T	C	C	T	T	T	T	T	T	C	C	T	T	T	C	T	C
PsCam038520_23545_919	A	A	G	G	G	G	G	A	A	G	A	G	G	A	A	A	A	G	A	G	A	A	G	G	G	A	G	A	G	G	G	A	G	A	A	G	G	A	A	A	G	G	A	G	G	G	A	G	G
PsCam038521_23546_684	G	A	A	G	A	G	G	G	A	G	A	G	G	A	G	A	A	A	A	G	G	A	A	R	A	G	G	A	G	G	A	A	A	A	A	G	G	A	A	A	A	A	G	A	G	G	G	G	A
PsCam038531_23556_245	A	C	A	C	A	C	C	A	C	C	C	A	A	C	A	A	A	A	A	C	C	C	C	C	C	C	A	A	C	A	C	C	C	C	C	A	A	A	A	A	C	A	C	C	C	C	C	C	A
PsCam038532_23557_1515	A	A	C	C	C	C	A	C	C	C	A	C	A	A	A	A	A	A	C	A	A	A	A	A	A	A	C	C	A	C	A	A	C	A	A	C	C	C	C	C	C	A	A	C	C	C	A	C	A
PsCam038550_23574_1028	C	T	T	C	C	T	T	T	C	T	T	C	C	T	C	T	T	T	T	T	T	C	C	C	T	C	C	C	T	C	T	C	T	T	C	T	C	T	T	T	C	T	C	C	C	T	C	C	T
PsCam038572_23592_400	C	M	C	C	C	A	C	C	C	C	C	A	C	C	A	A	A	C	C	M	A	C	A	C	C	C	A	C	C	A	A	A	C	C	A	A	A	C	C	C	A	C	A	C	A	A	A	C	A
PsCam038573_23593_729	A	A	A	A	C	C	A	A	C	A	A	C	A	A	C	A	A	A	A	C	M	C	A	C	A	C	C	C	C	C	A	A	A	A	A	C	C	A	A	A	C	C	C	A	A	C	C	A	A
PsCam038581_23599_1219	G	G	A	A	A	G	G	A	G	G	A	A	A	A	A	G	A	G	A	A	G	A	G	G	A	G	A	G	A	A	A	G	G	G	G	G	A	A	A	A	G	A	G	G	G	G	A	G	A
PsCam038582_23600_1599	C	C	C	C	C	C	C	A	A	C	A	C	C	C	A	C	A	C	C	C	M	C	A	C	C	A	C	A	A	C	C	A	A	C	A	A	A	A	A	A	A	C	A	C	C	A	A	C	C
PsCam038591_23609_2166	C	T	C	C	T	T	T	T	T	C	T	C	C	T	C	T	T	T	C	T	T	T	C	T	C	T	T	T	C	T	C	T	T	T	T	C	T	T	T	T	T	T	C	T	C	T	C	C	C
PsCam038600_23618_353	T	T	T	T	T	T	T	C	T	T	C	T	T	T	C	T	C	Y	T	T	Y	T	C	T	T	C	T	C	T	T	T	C	C	C	C	C	C	C	C	C	C	T	C	T	T	C	T	T	T
PsCam038601_23619_328	A	G	G	G	A	G	A	A	A	G	G	A	A	G	A	G	G	G	G	G	G	G	A	A	A	A	A	G	G	G	G	A	G	A	A	G	A	G	G	G	G	G	A	A	G	A	G	A	A
PsCam038608_23626_406	C	T	C	T	C	T	T	T	C	T	T	C	C	C	T	C	T	C	C	C	T	T	C	T	T	T	T	T	C	C	C	T	T	C	T	C	T	T	T	T	T	T	C	C	C	T	C	C	C
PsCam038609_23627_61	G	G	A	A	A	G	G	A	G	G	G	A	A	G	A	A	A	G	A	R	G	G	G	G	A	G	A	G	A	A	A	G	R	G	G	G	A	A	A	A	G	A	G	G	G	G	A	G	A
PsCam038610_23628_1220	G	A	A	G	G	G	A	A	A	A	A	G	A	A	G	G	A	A	A	A	A	G	G	G	A	G	G	G	A	G	A	G	A	G	G	A	A	G	A	G	G	A	G	A	G	A	G	A	A
PsCam038634_23650_1305	G	G	A	A	A	G	G	G	A	G	G	A	A	G	A	G	G	G	A	G	G	G	A	G	G	G	G	G	A	G	A	G	G	G	G	G	G	G	G	G	A	G	A	G	A	G	A	A	A
PsCam038643_23658_1008	G	G	G	G	A	G	A	A	A	G	G	A	A	G	A	G	G	A	G	G	G	G	A	G	A	A	A	G	G	A	G	A	G	G	A	G	A	G	G	G	G	G	A	A	A	G	G	G	A
PsCam038652_23667_1009	A	A	A	G	G	A	G	G	G	A	G	G	G	A	G	A	A	A	G	G	A	A	A	A	A	G	G	G	R	G	G	G	A	A	G	A	R	A	G	A	A	G	G	A	A	A	G	A	A
PsCam038662_23677_2759	G	A	A	G	A	G	A	A	A	A	G	A	A	failed	G	G	A	A	A	A	A	G	G	G	A	G	G	G	A	G	A	A	A	G	A	A	G	G	A	G	G	A	G	A	G	G	G	A	G
PsCam038665_23680_121	C	C	A	A	A	C	C	A	C	C	A	A	A	A	A	C	A	C	A	A	C	A	C	C	A	C	A	C	A	A	A	C	C	C	C	C	A	A	A	A	C	A	C	C	C	C	A	C	A
PsCam038668_23683_1492	A	C	A	C	A	C	A	A	C	C	C	A	A	A	A	A	C	A	A	C	C	C	C	C	C	A	A	A	C	C	A	C	C	A	C	A	A	A	A	A	C	A	C	C	C	C	C	C	A
PsCam038671_23686_678	G	A	G	A	G	A	A	A	G	G	G	A	G	A	G	G	A	A	G	A	A	G	G	A	G	A	G	A	G	G	G	A	G	G	A	A	A	A	A	A	A	A	A	A	G	G	G	A	G
PsCam038701_23711_613	A	G	G	G	A	G	G	G	A	G	G	A	A	G	A	G	G	A	G	G	G	G	A	G	A	A	A	G	G	A	A	A	G	G	A	G	A	G	G	G	G	G	A	A	A	G	A	G	A
PsCam038707_23717_1797	T	T	T	C	C	T	C	T	C	C	T	T	C	T	T	T	T	C	T	C	T	T	T	C	T	T	C	C	C	C	T	T	C	T	T	C	Y	C	C	C	C	C	T	C	T	T	T	T	T
PsCam038710_23720_1538	G	A	G	A	A	A	A	A	G	G	A	G	A	A	A	G	A	G	A	G	G	G	A	G	A	A	G	G	A	G	G	G	A	G	G	G	A	A	A	A	A	G	G	A	A	G	A	G	A
PsCam038714_23724_1311	G	G	G	G	G	G	G	A	A	G	A	G	G	G	A	G	A	G	G	G	R	A	A	A	G	A	G	A	A	G	G	G	A	G	G	A	A	A	A	A	A	G	A	G	G	A	A	G	G
PsCam038727_23737_1995	C	C	T	T	T	T	T	C	C	T	C	T	T	C	C	C	C	T	C	T	C	C	T	T	T	C	T	C	T	T	T	C	T	C	C	T	T	T	C	T	T	T	C	T	T	T	C	T	T
PsCam038739_23749_126	A	A	G	G	A	G	G	A	A	A	A	G	G	A	G	G	A	A	A	A	A	A	A	A	A	G	G	A	G	G	A	A	A	A	A	G	G	A	A	A	A	G	A	A	A	A	G	G	A
PsCam038742_23752_42	A	C	A	C	A	C	C	C	A	C	C	A	A	A	C	A	C	A	A	A	C	C	A	C	C	C	C	C	A	A	A	C	C	A	C	A	C	C	C	C	C	C	A	A	A	C	A	A	A
PsCam038775_23782_1532	T	C	T	C	T	C	C	T	T	C	C	T	T	T	C	C	C	C	C	T	C	C	T	C	C	C	C	C	T	T	T	C	C	Y	C	C	C	C	C	C	C	C	T	C	T	C	T	T	T
PsCam038777_23784_1216	A	A	G	G	G	G	G	A	A	A	A	G	G	A	G	A	A	A	A	G	A	A	G	G	G	A	G	A	G	G	G	A	G	G	A	G	G	A	A	A	G	A	A	G	G	G	A	G	G
PsCam038780_23787_513	C	A	C	A	C	A	C	C	A	C	A	C	C	C	A	A	A	A	C	A	A	A	C	C	C	A	A	C	C	C	C	C	C	C	C	C	A	A	A	A	A	C	C	A	C	A	A	A	C
PsCam038796_23800_131	C	C	C	T	T	T	C	C	C	C	T	C	C	C	C	C	T	T	T	C	C	C	C	T	T	T	C	T	C	T	T	C	T	C	C	C	C	C	C	C	T	T	T	T	T	C	T	C	T
PsCam038836_23836_1689	T	T	T	T	C	C	C	C	C	C	T	C	C	C	T	C	T	C	C	C	T	C	C	C	T	T	C	T	T	C	T	C	T	T	C	T	T	C	C	C	T	Y	C	C	C	T	C	T	T
PsCam038845_23845_322	C	C	T	T	T	T	C	T	T	T	C	T	C	T	C	C	C	C	T	C	C	C	C	C	C	C	T	T	C	T	C	C	T	C	C	T	T	C	C	C	T	C	T	T	T	T	C	T	C
PsCam038852_23851_1155	G	A	A	G	A	G	A	A	G	A	G	A	A	G	G	G	A	A	A	A	A	G	G	G	A	G	G	G	A	G	A	A	A	G	A	A	G	G	A	G	G	A	G	A	G	G	G	A	G
PsCam038857_23855_80	C	C	C	T	T	C	T	T	T	C	C	T	T	C	C	T	C	C	C	C	C	C	C	T	C	C	T	T	T	T	C	T	C	C	T	T	C	T	T	T	C	T	T	T	C	T	C	T	T
PsCam038862_23860_1257	T	T	T	C	T	T	T	T	T	C	C	C	C	C	T	T	T	C	C	C	C	T	T	C	T	C	C	C	T	T	C	T	T	C	T	T	C	C	C	C	T	C	C	T	T	T	C	T	T
PsCam038865_23863_551	G	A	G	G	G	A	A	G	A	A	A	G	G	A	G	G	G	G	G	A	A	A	A	A	A	A	G	G	A	G	A	A	A	A	A	G	G	G	G	G	A	G	A	A	A	A	A	A	G
PsCam038873_23871_920	C	C	C	T	C	T	C	T	T	T	C	T	C	C	C	Y	C	C	C	C	C	C	C	C	C	C	T	T	T	T	C	C	C	C	C	T	T	T	T	T	C	T	T	T	C	T	C	T	T
PsCam038891_23888_384	C	A	A	C	C	A	A	A	C	A	A	C	C	A	C	A	A	A	A	A	A	C	C	C	A	C	C	C	A	C	A	C	A	C	C	A	A	A	A	A	C	A	C	A	C	A	C	C	A
PsCam038892_23889_688	G	G	G	G	T	G	G	G	G	G	G	G	G	T	T	T	T	T	T	T	T	T	T	T	T	T	G	G	T	G	T	T	T	T	T	G	G	G	G	G	T	G	G	G	T	G	T	G	T
PsCam038894_23891_610	C	C	C	C	T	C	C	C	C	C	C	C	C	T	T	T	T	T	T	T	T	T	T	T	T	T	C	C	T	C	T	T	T	T	T	C	C	C	C	C	T	C	C	C	T	C	T	C	T
PsCam038895_23892_744	G	G	G	G	A	A	G	G	G	A	G	G	G	A	A	A	A	G	G	A	A	G	G	A	A	G	A	G	A	A	A	A	A	G	A	A	G	G	G	G	A	G	A	G	A	G	A	A	A
PsCam038898_23895_242	C	T	T	C	C	T	T	T	C	T	T	C	C	T	C	C	T	T	T	T	T	C	C	C	T	C	C	C	T	C	T	C	T	C	C	T	T	T	T	T	C	T	C	T	C	T	C	T	T
PsCam038918_23914_405	G	G	A	A	A	G	G	A	G	G	G	A	A	A	A	G	A	G	A	R	G	A	G	G	A	G	A	G	A	A	A	G	G	G	G	G	A	A	A	A	G	A	G	G	G	G	A	G	A
PsCam038925_23920_1539	T	T	C	T	T	T	C	T	C	T	T	T	T	T	T	C	C	T	T	T	C	C	C	C	T	C	C	C	C	C	C	T	T	T	T	T	T	T	T	T	C	T	C	T	C	T	T	T	C
PsCam038927_23922_390	A	A	G	G	G	G	G	A	A	A	A	G	G	A	G	A	A	A	A	G	A	A	G	G	G	A	G	A	G	G	G	A	G	G	A	G	G	A	A	A	G	A	A	G	G	G	A	G	G
PsCam038928_23923_300	C	C	C	T	C	T	C	T	T	C	C	C	C	C	T	T	T	T	C	T	T	T	C	T	C	T	T	T	T	T	T	T	C	T	T	C	C	T	T	T	T	T	C	T	C	C	C	T	T
PsCam038944_23937_299	T	T	C	C	C	T	T	C	T	T	C	C	C	C	C	T	C	T	C	C	T	C	T	T	C	T	C	T	C	C	C	T	T	T	T	T	C	C	C	C	T	C	T	T	T	T	C	T	C
PsCam038948_23940_1788	G	G	T	T	T	G	G	T	G	T	T	G	T	G	T	G	G	T	G	T	G	T	G	T	G	T	T	G	T	T	T	T	G	G	T	G	K	T	T	T	G	T	T	G	T	G	G	G	G
PsCam038950_23942_1107	T	C	T	C	T	T	C	T	C	C	C	T	C	T	C	C	C	T	T	T	C	C	C	C	C	T	T	T	T	T	C	C	T	T	C	T	T	C	C	C	T	C	C	T	T	T	C	T	T
PsCam038967_23957_367	C	C	A	A	A	A	A	C	A	A	C	A	A	C	C	C	C	A	A	C	C	C	C	A	A	C	A	C	A	A	A	C	A	C	C	C	A	C	A	C	A	A	C	A	A	C	C	A	A
PsCam038968_23958_380	C	C	T	C	T	T	T	C	T	C	T	T	T	C	T	T	C	T	C	C	C	C	T	T	C	T	T	T	T	C	C	C	T	T	C	T	T	C	C	C	C	T	T	C	C	C	T	T	C
PsCam038969_23959_485	C	T	T	C	T	C	T	T	T	T	T	C	C	T	C	C	T	T	T	T	T	T	T	C	T	C	C	C	C	C	T	T	C	T	T	C	C	T	T	T	T	C	T	T	T	T	C	C	T
PsCam038979_23969_1138	C	C	C	C	C	C	C	C	C	C	T	C	C	C	T	C	C	C	C	C	C	T	T	T	C	T	C	T	T	T	C	C	T	C	C	T	T	T	T	T	T	C	C	C	C	T	T	C	C
PsCam038988_23977_855	A	A	A	A	A	A	A	G	A	A	G	A	A	A	G	A	G	A	A	A	R	A	G	A	A	G	A	G	G	A	A	G	G	A	G	G	G	G	G	G	G	A	G	A	A	G	G	A	A
PsCam038991_23979_915	G	G	A	A	A	A	A	G	A	G	G	G	G	A	G	A	A	A	G	G	A	A	G	A	G	G	G	A	G	A	G	A	A	A	A	G	A	A	A	A	A	A	G	A	G	A	G	G	G
PsCam038998_23986_969	A	A	A	A	G	G	A	A	A	A	A	A	G	G	G	G	G	G	G	G	G	G	G	G	G	G	A	A	G	G	G	G	G	G	G	A	A	A	A	A	G	A	G	A	A	A	G	A	G
PsCam039010_23997_303	C	C	T	C	T	T	T	C	T	C	T	T	T	C	T	Y	C	T	C	C	C	C	T	T	C	T	T	T	T	C	C	C	T	T	C	T	T	C	C	C	C	T	T	C	C	C	T	T	C
PsCam039016_24002_1885	G	G	G	G	A	G	A	A	G	G	G	A	A	G	G	A	G	G	G	G	G	G	G	A	G	G	A	A	A	A	G	A	G	G	A	A	G	G	G	G	G	A	A	A	G	A	G	A	A
PsCam039017_24003_766	T	T	T	C	T	C	T	C	C	T	T	T	T	T	C	C	C	C	T	C	C	C	T	C	T	C	C	C	C	C	C	C	T	C	C	T	T	C	C	C	C	T	T	C	T	T	T	C	C
PsCam039020_24006_255	G	G	A	A	A	A	A	A	A	A	G	A	G	G	G	G	G	G	A	G	G	G	G	G	G	G	A	A	G	A	G	G	A	G	G	A	A	A	A	A	A	G	G	A	A	A	G	A	G
PsCam039033_24018_45	T	T	T	T	C	T	C	C	C	C	C	C	C	T	C	T	T	T	T	C	T	T	C	C	T	T	C	C	C	T	C	C	T	T	C	T	T	C	C	C	T	T	C	C	C	T	C	T	T
PsCam039044_24027_394	G	G	T	G	T	T	T	G	T	G	T	T	T	G	T	T	G	T	G	G	G	G	T	T	G	T	T	T	T	G	G	G	T	G	G	T	T	G	G	G	G	T	G	G	G	G	T	T	G
PsCam039047_24030_133	G	G	G	G	G	G	G	G	G	G	T	G	G	G	T	G	G	G	G	G	G	T	T	T	G	T	G	T	T	T	G	G	T	G	G	T	T	T	T	T	T	G	G	G	G	T	T	G	G
PsCam039051_24034_531	T	T	T	T	T	T	T	C	C	T	C	T	T	T	C	T	C	T	T	T	Y	C	C	T	T	C	T	C	C	T	T	C	C	T	C	C	C	C	C	C	C	T	C	T	T	C	C	T	T
PsCam039083_24062_477	G	G	G	G	A	G	A	A	G	G	G	A	A	G	G	A	G	A	G	G	A	G	G	G	G	G	A	A	A	A	G	A	G	G	A	G	G	G	G	G	G	A	A	A	G	A	G	A	A
PsCam039089_24068_1339	T	C	C	T	C	T	T	T	T	T	T	T	T	C	T	C	C	C	C	T	T	C	C	Y	T	T	T	C	T	T	C	C	C	C	C	T	T	C	C	C	C	C	T	C	T	T	T	T	C
PsCam039090_24069_1277	T	T	C	C	C	C	T	C	T	T	T	C	C	T	C	C	C	T	C	Y	T	T	T	T	C	T	C	T	T	C	T	T	Y	T	T	C	C	C	C	C	T	C	T	T	T	T	C	T	C
PsCam039093_24072_1508	A	A	A	A	A	A	A	A	A	A	G	A	A	A	G	A	A	A	A	A	A	G	G	G	A	G	A	G	G	G	A	A	G	A	A	G	G	G	G	G	G	A	A	A	A	G	G	A	A
PsCam039102_24080_996	G	G	G	G	G	G	G	T	G	G	T	G	G	G	T	G	T	G	G	G	K	G	T	G	G	T	G	T	T	G	G	T	T	G	T	T	T	T	T	T	T	G	T	G	G	T	T	G	G
PsCam039113_24090_857	G	A	G	G	G	G	G	G	G	G	A	G	A	A	A	A	A	A	G	A	A	A	R	A	A	A	G	G	A	G	A	A	G	A	A	G	G	G	G	G	G	A	A	G	G	G	A	G	A
PsCam039124_24099_2078	C	T	T	C	C	T	T	T	C	T	T	C	C	T	C	T	T	T	T	T	T	C	C	C	T	C	C	C	T	C	T	C	T	C	C	T	T	T	T	T	C	T	C	T	C	T	C	T	T
PsCam039131_24105_330	T	Y	T	T	T	C	T	C	T	T	T	C	T	T	C	C	C	T	T	T	C	T	C	T	T	T	C	T	T	C	C	C	T	T	C	C	C	C	T	T	C	T	C	T	C	C	C	T	C
PsCam039133_24107_566	A	C	A	C	A	C	C	C	A	C	C	A	A	C	C	A	C	A	A	A	C	C	A	C	C	C	A	C	A	A	A	C	A	A	C	A	C	C	C	C	C	C	A	A	A	C	A	A	A
PsCam039135_24109_1277	A	A	G	G	G	G	G	A	A	A	A	G	G	A	G	A	A	G	G	G	G	A	G	G	G	G	G	A	G	G	G	A	G	G	A	G	G	A	A	A	G	A	G	G	G	G	A	G	G
PsCam039136_24110_266	G	A	G	G	A	A	A	A	A	G	A	G	G	A	G	A	A	A	G	A	A	A	G	A	G	A	A	A	G	A	G	A	A	A	A	G	A	A	A	A	A	A	G	A	G	A	G	G	G
PsCam039143_24117_183	C	C	C	C	T	C	T	T	T	C	T	T	T	C	T	C	C	C	C	T	C	C	T	C	C	C	T	T	T	C	T	T	C	C	T	C	C	C	T	C	C	C	T	T	C	C	T	C	C
PsCam039161_24134_709	C	C	C	T	T	T	T	T	T	C	T	T	T	C	T	C	C	C	C	T	C	C	C	T	C	T	T	T	C	T	T	C	C	C	C	T	Y	C	T	C	C	T	T	C	C	C	T	C	C
PsCam039196_24164_1168	C	T	T	T	C	T	T	T	T	T	T	T	T	T	C	C	C	C	C	C	C	C	C	C	C	C	T	T	C	T	C	C	C	C	C	T	T	T	T	T	C	T	T	T	C	T	C	T	C
PsCam039197_24165_148	T	C	T	C	T	T	C	T	C	C	C	C	C	T	C	C	C	C	T	T	C	C	C	C	C	T	T	C	T	T	C	C	T	T	C	T	T	C	C	C	T	C	C	T	T	T	T	T	T
PsCam039202_24170_764	T	C	T	C	T	C	C	C	T	C	C	T	T	C	C	T	C	T	T	T	C	C	T	C	C	C	T	C	T	T	T	C	T	T	C	T	C	C	C	C	C	C	T	T	T	C	T	T	T
PsCam039203_24171_503	G	G	G	G	A	A	G	G	A	G	G	A	G	G	A	G	G	G	R	A	R	A	G	A	G	A	A	A	A	A	A	G	G	G	G	A	R	G	G	G	A	A	A	G	G	A	A	G	G
PsCam039221_24186_172	G	A	G	A	G	A	A	A	G	G	G	G	G	A	G	G	A	G	G	G	A	G	G	A	G	A	G	A	G	G	G	A	G	G	A	G	A	A	A	A	A	A	G	G	G	G	G	A	G
PsCam039223_24188_695	C	T	T	C	C	T	T	T	C	T	T	C	C	T	C	C	T	T	T	T	T	C	C	C	T	C	C	C	T	C	T	C	T	C	C	T	T	T	T	T	C	T	C	T	C	T	C	T	T
PsCam039226_24191_762	T	T	T	T	C	T	T	T	T	T	T	T	T	C	C	C	C	C	C	C	C	C	C	C	C	C	T	T	C	T	C	C	C	C	C	T	T	T	T	T	C	T	T	T	C	T	C	T	C
PsCam039244_24207_864	G	A	G	A	G	A	A	A	G	A	A	G	G	A	A	G	A	G	G	G	A	A	G	A	A	A	G	A	G	G	G	A	G	G	A	G	A	A	A	A	A	A	G	G	G	A	G	G	G
PsCam039259_24222_452	C	T	C	C	C	C	C	T	T	T	C	C	C	C	C	C	T	C	T	C	T	C	C	T	C	Y	T	T	Y	C	C	T	T	C	T	T	C	C	C	C	C	T	T	T	T	C	T	C	C
PsCam039279_24238_891	T	T	C	C	C	T	T	C	T	T	T	C	C	C	C	T	C	T	C	Y	T	C	T	T	C	T	C	T	C	C	C	T	T	T	T	T	C	C	C	C	T	C	T	T	T	T	C	T	C
PsCam039295_24250_1417	T	T	C	C	C	C	C	T	T	T	T	C	C	T	C	T	T	C	T	C	T	T	C	C	C	T	C	T	C	C	C	T	C	C	T	C	C	T	T	T	C	C	T	C	C	C	T	C	C
PsCam039297_24251_297	G	T	T	G	T	G	T	G	T	G	G	G	G	G	T	G	T	G	K	G	T	G	T	G	T	G	G	G	T	T	G	T	G	G	T	T	G	T	T	T	T	G	G	T	T	T	T	T	T
PsCam039310_24262_771	C	C	C	C	C	C	C	T	T	C	T	C	C	C	T	C	T	C	C	C	Y	C	T	C	C	T	C	T	T	C	C	T	T	C	T	T	T	T	T	T	T	C	T	C	C	T	T	C	C
PsCam039311_24263_344	T	T	C	T	C	C	C	T	C	T	C	C	C	T	C	C	T	C	T	T	T	T	C	C	T	C	C	C	C	T	T	T	C	T	T	C	C	T	T	T	T	C	T	T	T	T	C	C	T
PsCam039314_24266_1492	A	A	A	G	A	G	A	A	G	A	A	A	A	A	G	G	G	G	A	G	G	G	A	G	A	G	G	G	G	G	G	G	G	G	G	A	G	G	G	G	G	G	G	G	A	A	A	G	G
PsCam039335_24286_149	C	T	C	T	C	T	T	T	C	T	T	C	C	T	T	C	T	T	T	T	T	T	C	T	T	T	C	T	C	C	C	T	C	Y	T	T	T	T	T	T	T	T	C	T	C	T	C	C	C
PsCam039368_24313_295	T	C	T	C	T	C	C	C	T	T	T	T	T	C	T	T	C	T	T	T	C	T	T	C	T	C	T	C	T	T	T	C	T	T	C	T	C	C	C	C	C	C	T	T	T	T	T	C	T
PsCam039388_24331_300	G	A	G	A	G	G	A	G	A	A	A	G	A	G	A	A	A	G	G	G	A	A	A	A	A	G	G	G	G	G	A	A	G	G	A	G	G	A	A	A	G	A	A	G	G	G	A	G	G
PsCam039413_24354_151	A	A	A	A	A	A	G	G	A	A	A	G	G	G	A	G	A	G	G	G	A	A	A	A	A	A	G	A	A	G	G	G	A	A	G	A	A	G	G	G	A	R	G	G	G	A	G	A	A
PsCam039420_24360_328	T	T	T	T	T	T	C	C	T	T	T	C	C	C	T	C	T	C	C	C	T	T	T	T	T	T	C	T	T	C	C	C	T	T	C	T	T	C	C	C	T	Y	C	C	C	T	C	T	T
PsCam039421_24361_492	T	T	T	T	C	T	C	C	T	T	T	C	C	T	T	C	T	C	T	T	C	T	T	T	T	T	C	C	C	C	T	C	T	T	C	C	T	T	T	T	T	C	C	C	T	C	T	C	C
PsCam039424_24364_908	C	C	C	A	C	C	C	M	C	A	A	A	A	A	A	A	C	A	A	A	A	C	C	A	C	A	A	A	C	C	A	C	A	A	C	C	A	A	A	A	C	A	A	C	C	C	A	C	C
PsCam039434_24372_625	G	G	G	G	G	G	G	A	A	G	A	G	G	G	A	G	A	G	G	G	R	A	A	G	G	A	G	A	A	G	G	G	A	G	G	A	A	A	A	A	A	G	A	G	G	A	A	G	G
PsCam039452_24385_294	T	C	C	T	C	T	T	C	T	T	T	T	T	C	T	C	T	C	T	T	T	C	C	T	T	T	T	C	T	T	C	C	C	C	C	T	T	C	C	C	T	C	T	C	T	T	T	T	C
PsCam039459_24391_443	C	C	C	T	C	T	C	T	T	C	T	T	C	C	T	T	T	T	C	T	T	T	C	T	C	T	T	T	T	T	C	C	C	C	C	C	C	T	T	T	T	C	C	T	C	T	T	T	C
PsCam039470_24400_425	C	A	M	A	C	A	A	A	C	A	A	C	C	A	C	A	A	A	A	A	A	C	C	A	A	C	C	A	A	C	C	C	A	A	C	A	C	A	A	A	A	A	C	C	C	A	C	C	A
PsCam039477_24407_240	T	C	C	T	T	T	T	T	C	C	T	C	T	Y	T	C	T	T	T	C	T	C	T	C	T	T	C	T	T	C	C	C	T	C	C	C	T	T	T	T	T	C	T	C	T	C	C	T	T
PsCam039482_24412_1615	T	T	T	C	T	C	T	T	C	T	C	T	T	C	C	C	C	C	T	C	C	C	T	C	T	C	C	T	T	T	T	T	T	T	T	T	C	C	C	C	C	T	T	C	T	C	C	C	T
PsCam039506_24430_1093	T	T	T	T	C	C	T	T	T	T	T	T	C	C	C	C	C	C	C	C	C	C	C	C	C	T	T	T	C	C	C	C	C	C	C	T	T	T	T	T	C	T	C	T	T	T	C	T	C
PsCam039509_24432_289	G	G	G	A	G	G	G	G	G	A	A	A	A	A	G	G	G	A	A	A	A	G	G	A	G	A	A	A	G	G	A	A	G	A	A	G	A	A	A	A	G	A	A	G	G	G	A	G	G
PsCam039516_24436_915	C	C	C	C	C	C	C	T	T	C	T	C	C	C	T	C	T	C	C	C	Y	T	T	C	C	T	C	T	T	C	C	C	T	C	C	T	T	T	T	T	T	C	T	C	C	T	T	C	C
PsCam039517_24437_1021	A	G	G	G	A	A	G	A	G	G	G	G	G	A	G	G	G	G	G	A	G	G	G	G	G	A	A	G	A	A	G	G	A	G	G	A	A	G	G	G	A	G	G	A	A	A	A	A	G
PsCam039539_24456_557	T	T	C	C	C	T	T	C	T	T	T	C	C	T	C	T	C	T	C	Y	T	C	T	T	C	T	C	T	C	C	C	T	T	T	T	T	C	C	C	C	T	C	T	T	T	T	C	T	C
PsCam039577_24491_330	G	G	G	A	G	A	G	A	A	G	G	G	G	G	A	A	A	A	G	A	A	A	G	A	G	A	A	A	A	A	A	A	G	A	A	G	G	A	A	A	A	G	G	A	G	A	G	A	A
PsCam039598_24508_878	T	G	T	G	T	T	G	T	G	G	G	G	G	T	G	G	G	G	T	T	G	G	G	G	G	T	T	G	T	T	G	G	T	T	G	T	T	G	G	G	T	G	G	T	T	T	T	T	T
PsCam039614_24524_261	T	Y	T	T	T	C	T	C	T	T	T	C	T	C	C	C	C	T	T	T	C	T	C	T	T	T	C	T	T	C	C	C	T	T	C	C	C	T	T	T	C	T	C	T	C	C	C	T	C
PsCam039622_24530_225	A	A	A	G	A	G	A	A	G	A	G	A	A	G	G	G	G	G	A	G	G	G	A	G	A	G	G	A	A	A	A	A	A	A	A	A	G	G	G	G	G	A	A	G	A	G	G	G	A
PsCam039636_24539_631	A	A	A	A	A	A	A	C	C	A	C	A	A	A	C	A	C	A	A	A	M	C	C	A	A	C	A	C	C	A	A	A	C	A	A	C	C	C	C	C	C	A	C	A	A	C	C	A	A
PsCam039640_24543_1335	T	T	T	T	C	T	C	C	C	T	T	C	C	T	C	T	T	C	T	T	T	T	C	T	C	C	C	T	T	T	T	C	T	T	C	T	C	T	T	T	T	T	C	C	C	T	T	C	C
PsCam039641_24544_1372	T	C	C	C	T	C	C	C	C	C	C	C	C	T	T	T	T	T	T	T	T	T	T	T	T	T	C	C	T	C	T	T	T	T	T	C	C	C	C	C	T	C	C	C	T	C	T	C	T
PsCam039671_24572_710	G	A	A	A	G	A	A	A	A	A	A	A	A	G	G	G	G	G	G	G	G	G	G	G	G	G	A	A	G	A	G	G	G	G	G	A	A	A	A	A	G	A	A	A	G	A	G	A	G
PsCam039677_24577_426	A	A	A	C	A	C	A	A	C	A	C	A	A	C	C	C	C	C	A	C	C	C	A	C	A	C	C	A	A	A	A	A	A	A	A	A	C	C	C	C	C	A	A	C	A	C	C	C	A
PsCam039686_24584_296	G	G	A	A	A	G	G	A	G	G	G	A	A	A	A	G	A	G	A	R	G	A	G	G	A	G	A	G	A	A	A	G	G	G	G	G	A	A	A	A	G	A	G	G	G	G	A	G	A
PsCam039696_24591_275	C	C	A	A	A	A	A	C	C	C	C	A	A	C	A	C	C	C	C	A	C	C	A	A	A	C	C	C	A	A	A	C	A	A	C	A	A	C	C	C	A	C	C	A	A	A	C	A	A
PsCam039720_24610_267	A	A	G	G	G	G	G	A	A	A	A	G	G	A	G	G	A	G	G	G	G	A	G	G	G	G	G	A	G	G	G	A	G	G	A	G	G	A	A	A	A	A	G	G	G	G	A	G	G
PsCam039770_24645_600	A	A	G	G	G	G	A	G	A	A	A	G	G	A	G	G	G	A	G	A	A	A	A	A	G	A	G	A	A	G	A	A	R	A	A	G	G	G	G	G	A	G	A	A	A	A	G	A	G
PsCam039779_24653_81	T	T	T	T	T	T	T	G	T	T	G	T	T	T	G	T	G	K	T	T	K	T	G	T	T	G	T	G	T	T	T	G	G	G	G	G	G	G	G	G	G	T	G	T	T	G	T	T	T
PsCam039819_24685_1334	A	A	A	G	G	A	G	G	G	A	G	G	G	A	G	A	A	A	A	G	A	A	A	A	A	G	G	G	R	G	G	G	A	A	G	A	R	A	G	A	A	G	G	A	A	A	G	A	A
PsCam039833_24694_495	T	C	T	C	T	C	C	C	T	C	C	T	T	C	T	C	C	T	C	C	C	C	T	C	T	T	T	C	C	T	T	T	C	C	T	C	T	C	C	C	C	C	T	T	T	C	T	C	T
PsCam039839_24698_58	T	T	T	G	T	G	T	T	G	T	G	T	T	G	G	G	G	G	T	G	G	G	T	G	T	G	G	T	T	T	T	T	T	T	T	T	G	G	G	G	G	T	T	G	T	G	G	G	T
PsCam039854_24711_656	C	C	C	C	T	C	C	T	C	C	T	C	C	C	T	T	T	Y	T	C	Y	C	T	C	C	T	C	T	C	C	C	T	T	T	T	T	T	T	T	T	T	C	T	C	C	T	C	C	C
PsCam039861_24715_846	T	G	G	G	failed	G	T	T	T	G	G	T	T	G	T	G	G	T	G	G	G	G	T	G	T	T	T	G	G	G	G	T	G	T	T	G	T	G	G	G	G	G	T	T	T	T	G	T	T
PsCam039890_24738_965	C	C	C	C	T	T	T	T	T	T	C	T	T	T	C	T	C	T	T	T	C	T	T	T	C	C	T	C	C	T	C	T	C	C	T	C	C	T	T	T	C	Y	T	T	T	C	T	C	C
PsCam039893_24741_949	T	C	C	C	T	C	C	C	C	C	C	C	C	T	T	T	T	T	T	T	T	T	T	T	T	T	C	C	T	C	T	T	T	T	T	C	C	C	C	C	T	C	C	C	T	C	T	C	T
PsCam039908_24751_535	A	C	C	A	C	A	C	C	C	C	C	A	A	C	A	A	C	C	C	C	C	C	C	A	C	A	A	A	A	A	C	C	A	C	C	A	A	C	C	C	C	A	C	C	C	C	A	A	C
PsCam039923_24762_359	G	A	G	G	A	G	A	A	A	A	A	G	G	A	G	G	A	A	A	A	A	A	A	A	A	G	G	G	G	G	A	A	G	A	A	G	G	A	A	A	A	G	G	A	A	A	G	G	A
PsCam039931_24768_1244	T	T	T	C	T	C	T	C	C	T	T	T	T	T	C	C	C	C	T	C	C	C	T	C	T	C	C	C	C	C	C	C	C	C	C	T	C	C	C	C	C	C	T	C	T	T	T	C	C
PsCam039993_24815_340	T	T	T	T	C	T	C	C	T	T	T	C	C	T	T	C	T	T	T	T	T	T	T	C	T	T	C	C	C	C	T	C	T	T	C	C	T	T	T	T	T	C	C	C	T	C	T	C	C
PsCam039997_24817_340	C	C	C	T	C	C	C	C	C	T	T	T	T	T	C	C	C	T	T	T	T	C	C	T	C	T	T	T	C	C	T	T	C	T	T	C	T	T	T	T	C	T	T	C	C	C	T	C	C
PsCam040001_24821_625	C	T	T	T	C	C	T	C	T	T	T	T	T	C	T	T	T	T	T	C	T	T	T	T	T	C	C	C	C	C	T	T	C	T	T	C	C	C	C	C	C	T	T	C	C	C	C	C	T
PsCam040015_24833_428	T	C	T	C	C	T	T	C	C	C	C	T	T	T	T	C	C	T	C	T	C	T	T	C	T	T	T	C	T	T	T	C	C	T	C	T	T	T	T	T	C	C	C	C	T	T	C	T	T
PsCam040024_24841_560	G	G	T	T	T	G	G	T	G	T	G	G	T	G	T	G	G	T	G	T	G	T	G	T	G	T	T	G	T	T	T	T	G	G	T	T	K	T	T	T	G	T	T	G	T	G	G	G	G
PsCam040027_24844_311	C	C	C	C	T	C	C	C	C	C	C	C	C	T	T	T	T	T	T	T	T	T	T	T	T	T	C	C	T	C	T	T	T	T	T	C	C	C	C	C	T	C	C	C	T	C	T	C	T
PsCam040032_24847_662	G	A	A	G	A	G	G	G	G	G	G	G	G	A	G	A	A	A	A	G	G	A	A	G	G	G	G	A	G	G	A	A	A	A	A	G	G	A	A	A	A	A	G	A	G	G	G	G	A
PsCam040054_24869_941	C	C	C	T	C	T	C	T	T	C	C	C	C	C	T	T	T	T	C	T	T	T	C	T	C	T	T	T	T	T	T	T	C	T	T	C	C	T	T	T	T	C	C	T	C	T	C	T	T
PsCam040146_24944_254	T	T	T	C	C	T	C	C	C	T	C	C	T	T	T	C	T	T	T	T	T	T	T	C	T	T	C	C	C	C	T	T	T	T	T	C	T	C	C	C	T	C	C	C	T	C	T	C	C
PsCam040156_24952_1435	C	T	C	C	C	C	C	C	T	C	C	C	C	C	C	T	T	C	C	C	T	T	T	T	C	T	T	T	T	C	T	C	C	C	C	C	C	C	C	C	C	C	T	C	T	C	C	C	T
PsCam040161_24957_163	C	C	T	T	T	T	T	C	C	C	C	T	T	C	C	C	C	T	C	T	C	C	T	T	T	C	T	C	T	T	T	C	T	C	C	T	T	C	C	C	T	T	C	T	T	T	C	T	T
PsCam040169_24964_635	T	T	T	T	G	T	G	G	T	T	T	G	G	T	T	G	T	G	T	T	G	T	T	T	T	T	G	G	G	G	T	G	T	T	G	G	T	T	T	T	T	G	G	G	T	G	T	G	G
PsCam040189_24979_226	A	A	A	A	G	G	A	A	G	A	A	G	A	A	G	A	A	A	A	G	A	G	A	G	A	G	G	G	A	G	A	A	A	A	A	G	G	A	A	A	G	G	G	A	A	G	G	A	A
PsCam040206_24994_399	A	A	G	G	G	G	A	G	G	G	A	G	A	A	A	A	A	A	G	A	A	A	A	A	A	A	G	G	A	G	A	A	G	A	A	G	G	G	G	G	G	A	A	G	G	G	A	G	A
PsCam040228_25015_59	G	G	G	G	A	G	G	A	A	G	G	A	A	G	A	G	G	A	G	G	G	G	A	G	A	A	A	G	G	A	G	A	G	G	A	G	A	G	G	G	G	G	A	A	A	G	A	G	A
PsCam040237_25024_388	T	T	C	C	C	C	C	T	T	T	T	C	C	T	C	C	T	C	C	C	C	T	C	C	C	C	C	T	C	C	C	T	C	C	T	C	C	T	T	T	C	T	C	C	C	C	T	C	C
PsCam040242_25029_463	C	C	T	T	T	T	T	C	C	C	C	T	T	T	T	T	C	C	C	T	C	C	T	T	T	T	T	C	T	T	C	C	T	T	C	T	T	T	T	T	C	T	C	T	T	T	C	T	T
PsCam040255_25039_509	A	A	A	A	A	A	A	G	A	A	G	A	A	A	G	G	G	R	A	A	R	A	G	A	A	G	A	G	A	A	A	G	G	G	G	G	G	G	G	G	G	A	G	A	A	G	A	A	A
PsCam040270_25053_350	C	T	T	T	C	T	C	C	C	T	T	C	C	T	C	T	T	C	T	T	T	T	C	T	C	C	C	T	T	T	T	C	T	C	C	T	C	T	T	T	T	T	C	C	C	C	T	C	C
PsCam040286_25067_155	G	A	G	A	A	G	G	A	A	G	A	G	G	G	G	A	A	G	A	G	A	G	G	A	G	G	G	A	G	G	G	A	A	G	A	G	G	G	G	G	A	A	A	A	G	G	A	G	G
PsCam040304_25083_563	C	C	C	C	T	T	C	C	C	C	C	C	T	T	T	T	T	C	T	T	T	T	T	T	T	C	C	C	T	T	T	T	T	T	T	C	C	C	C	C	T	C	T	C	T	C	T	C	T
PsCam040327_25100_271	T	T	T	C	C	T	C	T	C	C	T	T	C	T	T	T	T	C	T	C	T	T	T	C	T	T	C	C	C	C	T	T	C	Y	T	C	C	C	C	C	C	C	T	T	T	T	T	T	C
PsCam040363_25127_1192	G	A	G	A	G	A	G	G	A	A	A	G	G	G	G	G	A	G	G	A	A	A	A	A	A	G	G	G	A	A	G	A	A	G	A	G	G	G	G	G	A	G	A	A	A	A	A	A	G
PsCam040397_25151_363	C	C	T	T	T	T	T	C	C	T	C	T	T	C	C	C	C	T	C	T	C	C	T	T	T	C	T	C	T	T	T	C	T	C	C	T	T	T	C	T	T	T	C	T	T	T	C	T	T
PsCam040411_25161_553	G	G	G	G	G	G	G	G	G	G	A	G	G	G	A	G	G	G	G	G	G	A	A	G	G	A	G	A	A	A	G	G	A	G	G	A	A	A	A	A	A	G	G	G	G	A	A	G	G
PsCam040412_25162_412	G	A	A	G	G	A	A	A	G	A	A	G	G	A	G	A	A	A	A	A	A	G	G	G	A	G	G	G	A	G	A	G	A	A	G	A	G	A	A	A	G	A	G	G	G	A	G	G	A
PsCam040427_25175_122	T	T	T	G	T	G	T	G	G	T	T	T	T	T	G	G	G	G	T	G	G	G	T	G	T	G	G	G	G	G	G	G	T	G	G	T	T	G	G	G	G	G	T	G	T	T	T	G	G
PsCam040437_25183_548	T	C	T	T	C	T	T	T	C	T	T	T	T	T	T	C	C	T	T	T	C	C	C	C	T	C	C	C	C	T	C	T	T	T	T	T	T	T	T	T	T	T	C	T	C	T	T	T	C
PsCam040542_25270_809	A	C	A	C	A	C	A	A	C	A	C	A	A	A	C	C	C	C	A	C	C	C	A	A	A	C	C	A	A	A	A	A	A	A	A	A	C	C	C	C	C	A	A	C	A	C	C	C	A
PsCam040559_25284_124	A	M	A	A	A	C	A	C	A	A	A	C	A	A	C	C	C	A	A	A	C	A	C	A	A	A	C	A	A	C	C	C	A	A	C	C	C	A	A	A	C	A	C	A	C	C	C	A	C
PsCam040656_25352_809	T	G	G	T	T	T	G	G	G	G	T	G	G	G	T	T	G	G	G	G	G	T	T	T	G	T	T	T	G	T	G	G	G	T	G	G	T	T	G	T	T	G	T	G	T	T	T	G	T
PsCam040681_25368_327	T	T	C	C	C	T	T	C	T	T	T	C	C	T	C	C	C	T	C	Y	T	C	T	T	C	T	C	T	C	C	C	T	Y	T	T	T	C	C	C	C	T	C	T	T	T	T	C	T	C
PsCam040685_25370_483	T	T	T	T	C	T	C	C	T	T	T	C	C	T	T	C	T	C	T	T	C	T	T	T	T	T	C	C	C	C	T	C	T	T	C	T	T	T	T	T	T	C	C	C	T	C	T	C	C
PsCam040691_25375_223	T	C	T	T	T	T	T	T	C	T	T	T	T	T	T	C	C	T	T	T	C	C	C	C	T	C	C	C	C	T	C	T	T	T	T	T	T	T	T	T	T	T	C	T	C	T	T	T	C
PsCam040696_25378_656	A	G	A	G	A	G	G	G	A	G	G	A	A	G	A	G	G	A	G	G	G	G	A	G	A	A	A	G	G	A	A	A	G	G	A	G	A	G	G	G	G	G	A	A	A	G	A	G	A
PsCam040713_25392_208	C	C	A	A	A	A	A	C	C	C	C	A	A	C	A	C	C	C	C	A	C	C	A	A	A	C	A	C	A	A	A	C	A	A	C	A	A	C	C	C	A	A	C	A	A	A	C	A	A
PsCam040764_25429_66	G	G	G	G	G	G	G	A	G	G	A	G	G	G	A	A	A	R	G	G	R	G	A	G	G	A	G	A	G	G	G	A	A	A	A	A	A	A	A	A	A	G	A	G	G	A	G	G	G
PsCam040792_25450_574	G	G	G	G	A	G	A	A	A	A	A	A	A	G	A	G	G	G	G	A	G	G	A	G	G	G	A	A	A	G	A	A	G	G	A	G	G	A	A	A	G	G	A	A	A	G	A	G	G
PsCam040839_25479_177	G	G	G	G	G	G	G	A	G	G	A	G	G	G	A	G	A	R	G	G	R	G	A	G	G	A	G	A	G	G	G	A	A	A	A	A	A	A	A	A	A	G	A	G	G	A	G	G	G
PsCam040847_25484_678	C	C	T	T	T	C	C	T	C	C	C	T	T	T	T	C	T	C	T	Y	C	T	C	C	T	C	T	C	T	T	T	C	C	C	C	C	T	T	T	T	C	T	C	C	C	C	T	C	T
PsCam040851_25487_595	T	C	T	C	T	T	C	C	T	T	T	C	T	C	T	T	C	C	T	C	C	T	T	C	T	C	T	C	T	T	T	C	T	T	C	C	C	C	C	C	C	C	C	C	T	T	T	C	T
PsCam040852_25488_596	T	T	C	T	C	C	C	T	C	T	T	C	C	T	C	C	T	C	T	T	T	T	C	C	T	C	Y	C	C	T	T	T	C	T	T	C	C	T	T	T	T	C	T	T	T	T	C	C	T
PsCam040853_25489_344	G	T	G	G	G	G	G	T	T	T	G	G	G	G	G	G	T	G	T	G	G	G	G	T	G	K	T	T	K	G	G	T	T	G	T	T	G	G	G	G	G	T	T	T	T	G	T	G	G
PsCam040855_25491_305	G	R	G	G	G	G	G	A	G	G	G	A	G	A	A	A	A	G	G	G	A	G	A	G	G	G	A	G	G	A	A	A	G	G	A	A	A	G	G	G	A	G	A	G	A	A	A	G	A
PsCam040912_25540_538	C	C	C	T	T	C	T	T	T	T	C	T	C	C	C	T	C	C	C	C	C	C	C	T	C	C	T	T	T	T	C	C	C	C	C	T	C	T	T	T	C	T	T	T	C	T	C	T	T
PsCam040921_25548_453	C	C	A	A	A	A	C	A	C	C	C	A	A	C	A	A	A	A	A	C	C	C	C	C	A	C	A	C	C	A	C	C	M	C	C	A	A	A	A	A	C	A	C	C	C	C	A	C	A
PsCam040935_25555_93	C	C	C	C	A	C	A	A	A	C	A	A	A	C	A	C	C	C	C	A	C	C	A	C	C	C	A	A	A	C	A	A	C	C	A	C	C	A	A	A	C	C	A	A	A	C	A	C	C
PsCam040967_25576_603	T	T	T	C	T	C	T	T	C	T	C	T	T	C	C	C	C	C	T	C	C	C	T	T	T	C	C	T	T	T	T	T	T	T	T	T	C	C	C	C	C	T	T	C	T	C	C	C	T
PsCam041003_25609_544	G	G	T	T	T	T	G	T	G	G	G	T	T	G	T	T	T	T	T	G	G	G	G	G	T	G	T	G	G	T	G	G	K	G	G	T	T	T	T	T	G	T	G	G	G	G	T	G	T
PsCam041066_25655_18	C	C	C	T	C	T	C	C	T	C	T	C	C	T	T	T	T	T	C	T	T	T	C	T	C	T	T	C	C	C	C	C	C	C	C	C	T	T	T	T	T	C	C	T	C	T	T	T	C
PsCam041125_25697_234	T	C	T	C	T	C	T	T	C	C	C	T	T	T	T	T	C	T	T	T	C	C	C	C	C	T	T	T	C	T	T	C	C	C	C	T	T	T	T	T	C	T	T	T	C	C	C	C	T
PsCam041195_25746_117	A	A	G	G	G	A	A	A	G	A	A	G	G	A	G	A	A	A	G	A	A	A	G	A	A	A	A	A	G	A	G	A	A	A	A	A	A	A	A	A	G	A	G	A	G	A	G	G	G
PsCam041226_25766_356	C	C	T	C	T	T	T	T	T	T	C	C	C	T	C	T	T	C	C	C	C	T	T	T	C	C	T	C	C	C	C	T	C	C	T	C	C	T	T	T	C	Y	C	C	C	T	T	C	C
PsCam041277_25795_733	T	C	T	C	C	C	T	T	C	C	T	C	T	T	C	T	T	T	T	C	T	T	T	C	T	C	C	C	T	T	T	C	T	T	C	C	Y	T	T	T	C	C	C	T	T	C	C	T	T
PsCam041278_25796_543	G	G	A	A	A	G	G	A	G	G	G	A	A	G	A	A	A	G	A	R	G	G	G	G	A	G	A	G	G	A	G	G	R	G	G	G	A	A	A	A	G	A	G	G	G	G	A	G	A
PsCam041285_25798_72	T	T	T	T	T	T	T	G	G	T	G	T	T	T	G	T	G	T	T	T	K	T	G	T	T	G	T	G	G	T	T	G	G	T	G	G	G	G	G	G	G	T	G	T	T	G	G	T	T
PsCam041316_25818_509	C	C	T	T	T	C	C	T	C	C	C	T	T	C	T	T	T	C	T	Y	C	C	C	C	T	C	T	C	C	T	C	C	Y	C	C	C	T	T	T	T	C	T	C	C	C	C	T	C	T
PsCam041402_25870_452	G	G	G	G	G	G	G	A	A	G	A	G	G	G	A	G	A	G	G	G	R	A	A	A	G	A	G	A	A	G	G	G	A	G	G	A	A	A	A	A	A	G	A	G	G	A	A	G	G
PsCam041408_25873_176	T	C	T	T	C	T	T	T	C	T	T	T	T	T	T	C	C	T	T	T	C	T	C	C	T	C	C	C	T	T	T	T	T	T	T	T	T	T	T	T	T	C	C	T	C	T	T	T	C
PsCam041420_25881_375	T	T	G	T	T	T	G	T	G	T	T	T	T	T	T	G	G	T	T	T	G	G	G	G	T	G	G	G	G	G	G	T	T	T	T	T	T	T	T	T	G	T	G	T	G	T	T	T	G
PsCam041853_26125_95	G	G	A	G	A	A	A	G	A	G	G	A	A	G	A	A	G	A	G	G	G	G	A	A	G	A	A	A	A	G	G	G	A	G	G	A	A	G	G	G	G	A	G	G	G	G	A	A	G
PsCam041927_26160_363	C	C	T	C	T	T	T	C	T	C	C	T	T	C	T	T	C	T	C	C	C	C	T	T	C	T	Y	T	T	C	C	C	T	C	C	T	T	C	C	C	C	T	C	C	C	C	T	T	C
PsCam041939_26165_256	G	A	A	A	G	A	G	G	G	A	A	G	G	A	G	A	A	A	A	A	A	A	G	G	G	G	G	A	A	A	A	G	A	G	G	A	G	A	A	A	A	A	G	G	A	G	A	G	G
PsCam041942_26166_143	T	T	T	G	G	T	G	G	G	G	T	G	T	T	T	G	T	T	T	T	T	T	T	G	T	T	G	G	G	G	T	T	T	T	T	G	T	G	G	G	T	G	G	G	T	G	T	G	G
PsCam041994_26195_228	C	C	T	T	T	T	T	T	T	T	C	T	C	C	C	C	C	C	T	C	C	C	T	C	C	C	T	T	C	T	C	C	T	C	C	T	T	T	T	T	T	C	C	T	T	T	C	T	C
PsCam042018_26207_67	C	A	C	C	A	C	C	C	A	C	C	C	C	C	C	A	A	C	C	C	A	C	A	A	C	A	A	A	A	C	C	C	C	C	C	C	C	C	C	C	C	A	A	C	A	C	C	C	C
PsCam042125_26237_1732	G	A	A	G	A	G	A	G	A	G	G	G	G	G	A	G	A	G	R	G	A	G	A	G	A	G	G	G	A	A	G	A	G	G	A	A	G	A	A	A	A	G	G	A	A	A	A	A	A
PsCam042135_26245_3402	C	C	C	C	T	T	T	T	T	T	C	T	T	T	C	T	C	T	T	T	C	T	T	T	C	C	T	C	C	T	C	T	C	C	T	C	C	T	T	T	C	Y	C	T	T	C	T	C	C
PsCam042171_26273_1937	G	G	G	G	G	G	G	A	G	G	A	G	G	G	A	G	A	R	G	G	R	G	A	G	G	A	G	A	G	G	G	A	A	A	A	A	A	A	A	A	A	G	A	G	G	A	G	G	G
PsCam042179_26280_4473	T	C	T	T	C	C	T	T	T	C	T	T	C	C	C	C	C	T	T	C	C	C	T	C	C	T	C	T	C	T	C	C	C	C	C	Y	T	T	T	T	C	T	C	T	C	T	C	C	C
PsCam042182_26283_515	G	G	G	A	G	A	G	G	A	G	A	G	G	A	A	A	A	A	G	A	A	A	G	A	G	A	A	G	G	G	G	G	G	G	G	G	A	A	A	A	A	G	G	A	G	A	A	A	G
PsCam042187_26286_454	A	A	G	G	G	A	A	A	G	A	A	G	G	A	G	A	A	A	G	A	A	A	G	A	A	A	A	A	G	A	G	A	A	A	A	A	A	A	A	A	G	A	G	A	G	A	G	G	G
PsCam042188_26287_2965	A	A	A	A	G	G	A	A	A	A	A	A	G	G	G	G	G	A	G	G	G	G	A	G	G	A	A	A	G	G	G	G	G	G	G	A	G	A	A	A	G	A	G	A	G	A	G	A	G
PsCam042194_26292_1904	C	C	C	A	C	A	C	A	A	C	C	C	C	C	A	A	A	A	C	A	A	A	C	A	C	A	A	A	A	A	A	A	A	A	A	C	A	A	A	A	A	A	C	A	C	C	C	A	A
PsCam042195_26293_166	G	G	G	T	T	G	T	T	G	G	G	T	T	G	G	T	G	T	G	G	T	G	G	G	G	G	T	T	T	T	G	T	G	G	T	G	G	G	G	G	G	T	T	T	G	T	G	T	T
PsCam042225_26317_1763	A	G	A	A	G	A	A	A	G	A	A	A	A	A	A	G	G	A	A	A	G	A	G	G	A	G	G	G	G	A	A	A	A	A	A	A	A	A	A	A	A	G	G	A	G	A	A	A	A
PsCam042235_26326_3584	A	A	A	A	G	A	G	G	G	A	G	G	G	A	G	A	A	A	A	G	A	A	G	A	A	A	G	G	G	A	G	G	A	A	G	A	A	A	G	A	A	A	G	G	A	A	G	A	A
PsCam042265_26351_1457	T	G	T	G	T	T	G	G	T	T	T	G	T	G	T	T	G	G	T	G	G	T	T	G	T	G	T	G	T	T	T	G	T	T	G	G	G	G	G	G	G	G	G	G	T	T	T	G	T
PsCam042280_26364_741	C	Y	C	C	C	T	C	T	C	C	C	T	C	C	T	T	T	C	C	C	T	C	T	C	C	C	T	C	C	T	T	T	C	C	T	T	T	C	C	C	T	C	T	C	T	T	T	C	T
PsCam042286_26370_1745	C	C	C	C	T	C	T	T	C	C	C	T	T	C	C	T	C	T	C	C	T	C	C	C	C	C	T	T	T	T	C	T	C	C	T	C	C	C	C	C	C	T	T	T	C	T	C	T	T
PsCam042289_26373_434	G	G	G	G	G	G	G	A	A	G	A	G	G	G	A	G	A	G	G	G	R	G	A	G	G	A	G	A	A	G	G	A	A	G	A	A	A	A	A	A	A	G	A	G	G	A	A	G	G
PsCam042293_26377_1050	T	T	T	T	C	C	Y	C	C	T	T	T	T	T	T	C	T	C	T	T	T	T	C	T	C	C	C	C	C	C	C	T	T	C	T	C	C	C	C	C	T	C	C	T	T	T	T	T	T
PsCam042294_26378_108	T	T	T	T	T	T	T	C	T	T	C	T	T	T	C	T	C	T	T	T	Y	T	C	T	T	C	T	C	C	T	T	C	C	T	C	C	C	C	C	C	C	T	C	T	T	C	C	T	T
PsCam042298_26381_845	A	A	A	G	G	A	G	G	A	A	A	G	G	A	A	G	A	G	A	A	G	A	A	A	A	A	G	G	G	G	A	G	A	A	G	A	A	A	A	A	A	G	G	G	A	G	A	G	G
PsCam042320_26397_1405	C	C	C	C	C	C	C	A	A	C	A	C	C	C	A	C	A	C	C	C	M	C	A	C	C	A	C	A	A	C	C	A	A	C	A	A	A	A	A	A	A	C	A	C	C	A	A	C	C
PsCam042324_26400_255	T	C	C	C	T	C	C	C	C	C	C	C	C	T	T	T	T	T	T	T	T	T	T	T	T	T	C	C	T	C	T	T	T	T	T	C	C	C	C	C	T	C	C	C	T	C	T	C	T
PsCam042334_26406_3471	G	G	G	A	G	A	G	A	A	G	G	G	G	G	A	A	A	A	G	A	A	A	G	A	G	A	A	A	A	A	A	A	A	A	A	G	A	A	A	A	A	A	G	A	G	G	G	A	A
PsCam042337_26409_1723	C	C	C	T	T	C	T	T	T	C	C	T	T	C	C	T	C	C	C	C	C	C	C	T	C	C	T	T	T	T	C	C	C	C	C	T	C	T	T	T	C	T	T	T	C	T	C	T	T
PsCam042338_26410_1077	T	Y	T	T	T	C	T	C	T	T	T	C	T	T	C	C	C	T	T	T	C	T	C	T	T	T	C	T	T	C	C	C	T	T	C	C	C	T	T	T	C	T	C	T	C	C	C	T	C
PsCam042339_26411_1400	G	G	A	A	G	A	A	G	G	G	G	A	A	G	A	A	G	G	G	G	G	G	G	G	G	A	A	G	A	A	G	G	G	G	G	A	A	G	G	G	G	A	G	G	G	G	A	A	G
PsCam042353_26424_3816	G	A	A	G	G	A	A	A	A	A	A	G	A	A	G	G	A	A	A	A	A	G	G	G	A	G	G	G	A	G	A	G	A	G	G	A	A	G	A	G	G	A	G	A	G	A	G	A	A
PsCam042361_26431_710	A	G	A	G	G	G	A	A	G	A	A	G	A	A	G	A	A	A	A	G	A	A	A	G	A	G	G	G	A	G	A	G	A	A	G	G	R	A	A	A	G	G	G	A	A	G	G	A	A
PsCam042370_26439_2952	A	A	A	G	A	A	A	A	A	G	G	G	G	G	A	A	A	G	G	G	G	A	A	G	A	G	G	G	A	A	G	G	A	G	G	A	G	G	G	G	A	G	G	A	A	A	G	A	A
PsCam042375_26443_3427	G	G	A	A	A	A	A	G	G	G	G	A	A	G	A	G	G	G	G	A	G	G	A	A	A	G	A	G	A	A	A	G	A	A	G	A	A	G	G	G	A	A	G	A	A	A	G	A	A
PsCam042393_26460_4745	C	A	C	C	A	C	C	C	A	C	C	C	C	C	C	A	A	C	C	C	A	C	A	A	C	A	A	A	A	C	A	C	C	C	C	C	C	C	C	C	C	C	A	C	A	C	C	C	A
PsCam042403_26468_2595	G	G	G	A	G	A	G	G	A	G	A	G	G	A	A	A	A	A	G	A	A	A	G	G	G	A	A	G	G	G	G	G	G	G	G	G	A	A	A	A	A	G	G	A	G	A	A	A	G
PsCam042406_26470_980	A	A	G	G	G	G	G	A	A	G	A	G	G	A	A	A	A	G	A	G	A	A	G	G	G	A	G	A	G	G	G	A	G	A	A	G	G	G	A	G	G	G	A	G	G	G	A	G	G
PsCam042411_26475_1283	G	G	G	A	G	A	G	A	A	G	G	G	G	G	A	A	A	A	G	A	A	A	G	A	G	A	A	A	A	A	A	A	G	G	A	G	G	A	A	A	A	G	G	A	G	A	G	A	A
PsCam042412_26476_735	A	G	G	G	A	G	A	G	G	G	G	G	G	G	A	R	A	A	A	A	A	A	A	A	A	A	G	G	A	G	A	A	A	A	A	G	G	G	G	G	A	G	G	G	A	G	A	G	A
PsCam042422_26485_1140	C	T	T	C	T	T	T	C	T	C	T	T	T	C	T	Y	C	T	T	C	C	C	T	T	C	T	T	T	T	C	C	C	T	T	C	T	T	C	C	C	C	T	T	C	C	C	T	T	C
PsCam042432_26494_1568	T	T	C	C	C	C	C	T	C	T	T	T	T	C	T	C	C	C	T	T	C	C	T	C	T	T	T	C	T	C	T	C	C	C	C	T	C	C	C	C	C	C	T	C	T	C	T	T	T
PsCam042437_26498_4556	C	C	C	T	C	T	C	T	T	T	C	T	C	C	C	Y	C	C	C	C	C	C	C	C	C	C	T	T	T	T	C	C	C	C	C	T	T	T	T	T	C	T	T	T	C	T	C	T	T
PsCam042445_26506_3497	C	C	C	T	C	T	C	C	T	C	T	C	C	T	T	T	T	T	C	T	T	T	C	C	C	T	T	C	C	C	C	C	C	C	C	C	T	T	T	T	T	C	C	T	C	T	T	T	C
PsCam042446_26507_5840	G	A	G	A	G	A	A	A	G	G	A	G	A	G	A	A	A	G	A	G	G	G	A	G	G	A	G	G	A	A	A	G	A	G	G	G	A	A	A	A	G	G	G	A	A	G	A	G	A
PsCam042457_26517_176	C	C	T	T	T	T	T	C	C	C	C	T	T	C	T	C	C	T	C	T	C	C	T	T	T	C	T	C	T	T	T	C	T	T	C	T	T	C	C	C	T	T	C	T	T	T	C	T	T
PsCam042459_26519_1190	C	C	C	C	C	C	C	T	T	C	T	C	C	C	T	C	T	C	C	C	Y	T	T	C	C	T	C	T	T	C	C	C	T	C	C	T	T	T	T	T	T	C	T	C	C	T	T	C	C
PsCam042468_26526_502	G	A	G	G	G	G	G	A	A	A	G	G	A	G	G	G	A	G	A	G	G	G	G	A	G	R	A	A	A	G	G	A	A	G	A	A	G	G	G	G	G	A	A	A	G	G	A	G	G
PsCam042477_26535_2966	G	G	G	A	A	A	A	A	A	G	A	G	G	G	A	G	G	G	G	G	G	G	G	A	G	A	A	A	G	G	G	A	G	G	A	G	R	G	A	G	G	A	G	G	G	G	A	G	G
PsCam042483_26540_2921	T	C	C	C	T	C	T	T	C	C	C	T	T	T	T	T	C	T	T	C	C	C	C	C	C	T	T	T	C	C	T	C	C	T	C	T	T	T	T	T	C	T	C	C	C	C	C	C	T
PsCam042491_26547_1466	T	T	T	T	C	T	C	C	T	T	T	C	C	T	T	C	T	C	T	T	C	T	T	T	T	T	C	C	C	C	T	C	T	T	C	C	T	T	T	T	T	C	C	C	T	C	T	C	C
PsCam042506_26562_104	T	T	T	T	T	T	T	C	T	T	C	T	T	T	C	T	C	Y	T	T	Y	T	C	T	T	C	T	C	T	T	T	C	C	C	C	C	C	C	C	C	C	T	C	T	T	C	T	T	T
PsCam042513_26569_1041	A	A	G	G	A	A	G	A	A	A	A	G	G	A	A	G	G	G	G	A	G	A	A	A	G	A	G	G	G	G	A	G	G	A	G	A	A	A	A	A	G	G	G	G	A	G	A	G	G
PsCam042529_26584_303	T	C	T	C	T	C	C	C	T	T	T	T	T	T	T	T	C	T	T	T	T	T	T	C	T	T	T	T	T	T	T	C	T	T	C	T	T	T	T	T	T	T	T	T	T	C	T	T	T
PsCam042530_26585_2360	A	A	A	A	G	A	A	A	A	A	A	A	A	G	G	G	G	G	G	G	G	G	G	G	G	G	A	A	G	A	G	G	G	G	G	A	A	A	A	A	G	A	A	A	G	A	G	A	G
PsCam042532_26587_4363	C	C	T	T	T	C	C	C	T	C	C	T	T	C	T	C	C	C	T	C	C	C	T	C	T	C	C	C	T	C	T	C	C	C	C	C	C	C	C	C	T	C	T	C	T	C	T	T	T
PsCam042534_26589_893	T	G	T	G	T	T	G	T	G	G	G	G	G	T	G	G	G	G	T	T	G	G	G	G	G	T	T	G	T	T	G	G	T	T	G	T	T	G	G	G	T	G	G	T	T	T	T	T	T
PsCam042540_26595_3751	A	A	G	G	A	A	A	G	G	G	A	A	G	A	G	A	A	G	A	G	A	G	A	G	A	G	G	G	G	G	G	G	A	A	G	G	A	G	G	G	A	A	G	A	G	A	A	A	A
PsCam042543_26598_1907	G	A	A	G	A	G	G	G	A	A	A	G	G	A	G	G	A	A	A	A	A	A	A	G	A	A	G	G	G	G	A	A	A	A	A	G	G	A	A	A	A	G	G	A	A	G	G	G	A
PsCam042565_26618_3490	G	K	G	G	G	T	G	T	G	G	G	T	G	G	T	T	T	G	G	G	T	G	T	G	G	G	T	G	G	T	T	T	G	G	T	T	T	T	G	G	T	G	T	G	T	T	T	G	T
PsCam042575_26628_3522	G	A	A	A	A	A	G	G	A	A	G	G	G	G	A	G	G	G	G	G	G	G	G	A	G	A	A	A	G	G	G	A	G	G	A	G	A	G	G	G	A	A	G	G	G	A	A	G	G
PsCam042580_26633_1114	T	C	T	C	C	C	C	C	T	T	C	T	C	T	C	T	C	T	C	T	T	T	C	C	C	C	T	T	C	C	T	T	C	T	T	T	C	C	C	C	T	T	T	C	C	T	C	T	C
PsCam042581_26634_2872	T	T	C	C	C	C	C	C	C	C	T	C	T	T	T	T	T	T	C	T	T	T	C	T	T	T	C	C	T	C	T	T	C	T	T	C	C	C	C	C	C	T	T	C	C	C	T	C	T
PsCam042585_26638_1342	C	C	C	C	T	T	T	T	T	C	C	C	C	C	C	T	C	T	C	C	C	C	T	C	T	T	C	C	T	T	T	C	C	T	C	T	T	T	T	T	C	T	T	C	C	C	C	C	C
PsCam042590_26643_959	A	A	A	A	C	A	C	C	A	A	A	C	C	A	A	C	A	C	A	A	C	A	A	A	A	A	C	C	C	C	A	C	A	A	C	A	A	A	A	A	A	C	C	C	A	C	A	C	C
PsCam042599_26652_2760	G	G	G	G	G	G	G	A	G	G	A	G	G	G	A	G	A	R	G	G	R	G	A	G	G	A	G	A	G	G	G	A	A	A	A	A	A	A	A	A	A	G	A	G	G	A	G	G	G
PsCam042611_26663_2769	A	A	A	A	G	A	G	G	G	A	A	G	G	A	G	A	A	G	A	A	A	A	G	A	G	G	G	A	A	G	A	G	A	A	G	A	G	A	A	A	A	A	G	G	G	A	A	A	G
PsCam042621_26672_4189	C	T	T	C	T	C	T	C	T	T	T	C	C	T	C	C	T	T	T	T	T	T	T	C	T	C	C	C	C	C	T	T	T	T	T	C	C	T	T	T	T	C	T	T	T	T	C	C	T
PsCam042622_26673_1500	C	T	C	T	C	C	T	C	T	T	T	C	T	C	T	T	T	C	C	T	T	T	T	T	T	T	C	C	C	C	T	T	C	T	T	C	C	T	T	T	C	T	T	C	C	C	T	C	C
PsCam042625_26676_1148	T	T	T	G	T	G	T	G	G	T	G	G	T	T	G	G	G	G	T	G	G	G	T	G	T	G	G	G	G	G	T	T	T	T	T	T	T	G	G	G	G	T	T	G	T	G	G	G	T
PsCam042631_26682_694	C	C	C	T	C	T	C	C	T	C	C	C	C	C	T	T	T	T	C	T	T	T	C	T	C	T	T	T	T	T	T	T	T	T	T	C	T	T	T	T	T	T	T	T	C	C	C	T	T
PsCam042634_26685_45	A	G	G	G	A	G	A	A	A	G	G	A	A	G	A	G	G	G	G	G	G	G	A	A	A	A	A	G	G	G	G	A	G	A	A	G	A	G	G	G	G	G	A	A	G	G	G	A	A
PsCam042636_26687_2868	T	T	C	T	C	C	C	T	C	T	C	C	C	T	C	C	T	C	T	T	T	T	C	C	T	C	C	C	C	T	T	T	C	T	T	C	C	T	T	T	T	C	T	T	T	T	C	C	T
PsCam042638_26689_1437	C	T	C	T	T	T	T	T	C	C	T	C	T	T	T	C	T	C	T	C	C	C	T	C	T	T	C	C	T	C	C	C	T	C	C	C	T	T	T	T	T	C	C	T	T	C	T	C	T
PsCam042665_26715_153	C	C	C	A	C	A	C	M	A	C	A	C	C	A	A	A	A	A	C	A	A	A	M	A	C	A	A	M	M	C	C	C	M	C	C	M	A	A	A	A	A	C	M	A	C	A	A	A	C
PsCam042667_26716_849	T	G	G	G	T	G	T	T	T	G	G	T	T	G	T	G	G	G	G	G	G	G	T	T	T	T	T	G	G	G	G	T	G	T	T	G	T	G	G	G	G	G	T	T	G	G	G	T	T
PsCam042674_26723_2400	A	A	A	G	A	A	A	A	A	G	G	G	G	G	A	A	A	G	G	G	G	A	A	G	A	G	G	G	A	A	G	G	A	G	G	A	G	G	G	G	A	G	G	A	A	A	G	A	A
PsCam042701_26749_505	T	T	C	C	C	T	T	C	C	T	T	C	C	C	T	T	T	T	C	T	T	T	C	T	T	T	T	T	C	T	C	T	T	T	T	T	T	T	T	T	T	T	C	T	C	T	C	C	C
PsCam042703_26751_1634	T	C	T	C	C	C	C	C	T	T	C	T	C	Y	C	T	C	C	C	T	T	T	C	T	C	C	T	T	C	T	T	T	C	T	T	T	C	C	C	C	C	T	T	T	C	T	C	T	C
PsCam042713_26760_1106	G	A	G	A	A	A	G	G	A	A	G	A	G	G	A	G	G	G	G	A	G	G	G	A	G	A	A	A	G	G	G	A	G	A	A	A	A	G	G	G	A	A	A	G	G	A	A	G	G
PsCam042721_26768_83	A	A	A	G	G	G	G	A	G	A	A	A	A	G	A	G	G	G	A	G	G	G	A	G	A	G	G	G	A	G	G	G	G	G	G	A	G	G	G	G	G	G	A	G	A	G	A	A	A
PsCam042727_26774_3833	A	A	G	A	G	G	A	G	G	G	A	G	A	G	A	A	A	A	G	A	A	A	A	A	A	A	G	G	A	G	A	A	G	A	A	G	G	A	A	A	G	A	G	G	G	G	A	G	A
PsCam042739_26785_1257	T	T	G	G	G	G	T	G	G	G	T	G	T	T	T	T	T	T	G	T	T	T	T	T	T	T	G	G	T	G	T	T	G	T	T	G	G	G	G	G	G	T	T	G	G	G	T	G	T
PsCam042752_26796_1564	G	T	T	G	T	T	T	G	T	G	T	T	T	G	T	K	G	T	G	G	G	G	T	T	G	T	T	T	T	G	G	G	T	T	G	T	T	G	G	G	G	T	T	G	G	G	T	T	G
PsCam042762_26806_1921	G	G	G	G	A	G	G	G	G	G	G	G	G	A	A	A	A	A	A	A	A	A	A	A	A	A	G	G	A	G	A	A	A	A	A	G	G	G	G	G	A	G	G	G	A	G	A	G	A
PsCam042783_26826_1395	C	C	C	A	C	A	C	C	A	C	C	C	C	C	A	A	A	A	C	A	A	A	C	A	C	A	A	A	A	M	A	A	A	A	A	C	A	A	A	A	A	A	A	A	C	C	C	A	A
PsCam042787_26830_3240	C	C	A	A	A	A	A	C	A	A	C	A	A	C	C	C	C	C	A	C	C	C	C	C	A	C	A	C	A	A	A	C	A	C	C	C	A	C	A	C	A	C	C	A	A	C	A	A	A
PsCam042790_26833_2279	C	A	A	C	C	A	A	A	C	A	A	C	C	A	C	A	A	A	A	A	A	C	C	C	A	C	C	C	A	C	A	C	A	C	C	A	A	A	A	A	C	A	C	A	C	A	C	C	A
PsCam042799_26842_6705	T	T	T	T	T	T	T	C	T	T	C	T	T	T	C	T	T	C	T	T	T	C	C	C	T	C	T	C	C	C	T	T	C	T	T	C	C	C	C	C	C	T	T	T	T	C	C	T	T
PsCam042801_26844_97	A	A	A	A	A	A	A	G	A	A	G	A	A	A	G	G	G	R	G	A	R	A	G	A	A	G	A	G	A	A	A	G	G	G	G	G	G	G	G	G	G	A	G	A	A	G	A	A	A
PsCam042815_26857_431	G	T	T	T	G	G	G	G	G	T	T	T	T	T	T	G	T	G	T	T	T	T	G	T	G	G	T	T	G	G	G	T	T	G	T	G	G	G	G	G	T	G	G	T	T	T	T	T	T
PsCam042817_26859_843	G	G	A	A	G	A	A	G	G	G	G	A	A	G	A	A	G	G	G	G	G	G	G	G	G	A	A	G	A	A	G	G	G	G	G	A	A	G	G	G	G	A	G	G	G	G	A	A	G
PsCam042853_26893_1701	G	A	A	A	G	G	G	G	G	A	A	A	A	A	A	G	A	G	A	A	A	A	G	A	G	G	A	A	G	G	G	A	A	G	A	G	G	G	G	G	A	G	G	A	A	A	A	A	A
PsCam042872_26911_615	T	T	T	C	T	C	T	C	C	T	T	T	T	T	C	C	C	C	T	C	C	C	T	C	T	C	C	C	C	C	C	C	T	C	C	T	T	C	C	C	C	T	T	C	T	T	T	C	C
PsCam042875_26914_2982	A	A	A	A	A	A	A	C	A	A	C	A	A	A	C	A	C	A	A	A	M	A	C	A	A	C	A	C	A	A	A	C	C	C	C	C	C	C	C	C	C	A	C	A	A	C	A	A	A
PsCam042876_26915_1577	T	C	T	T	C	C	C	C	T	T	C	T	T	C	T	C	C	C	T	C	C	C	T	C	T	C	C	C	T	C	T	C	C	C	C	T	C	C	C	C	C	C	T	C	T	C	T	T	T
PsCam042892_26931_689	G	G	A	A	A	A	A	G	G	G	G	A	A	G	A	A	G	A	A	A	A	G	A	A	A	A	A	G	A	A	A	G	A	A	G	A	A	A	A	A	G	A	A	A	A	A	G	A	A
PsCam042909_26948_173	C	C	C	T	C	T	C	C	T	C	T	C	C	T	T	T	T	T	C	T	T	T	C	T	C	T	T	C	C	C	C	C	C	C	C	C	T	T	T	T	T	C	C	T	C	T	T	T	C
PsCam042923_26960_468	A	C	C	A	C	A	C	A	C	A	A	C	C	A	C	A	C	C	C	C	C	A	C	A	A	A	C	C	C	C	C	C	A	C	C	C	C	C	C	C	A	A	C	C	C	C	C	C	C
PsCam042932_26969_1068	A	A	A	A	A	A	A	G	G	A	G	A	A	A	G	A	G	A	A	A	R	A	G	A	A	G	A	G	G	A	A	G	G	A	G	G	G	G	G	G	G	A	G	A	A	G	G	A	A
PsCam042941_26978_824	A	A	A	A	G	A	G	G	A	A	A	G	G	A	A	G	A	G	A	A	G	A	A	A	A	A	G	G	G	G	A	G	A	A	G	A	A	A	A	A	A	G	G	G	A	G	A	G	G
PsCam042956_26993_1512	A	A	G	G	G	G	G	A	A	A	A	G	G	A	G	A	A	A	A	G	A	A	G	G	G	A	A	A	G	G	G	A	G	G	A	G	G	A	A	A	G	A	A	G	G	G	A	G	G
PsCam042960_26997_2211	A	G	A	G	A	G	A	A	G	A	G	A	A	A	G	G	G	G	A	G	G	G	A	A	A	G	G	A	A	A	A	A	A	A	A	A	G	G	G	G	G	A	A	G	A	G	G	G	A
PsCam042977_27012_439	A	A	G	G	G	A	A	A	G	G	A	G	G	A	G	A	A	A	G	A	A	A	G	A	G	A	A	A	G	A	G	A	A	A	A	A	A	A	A	A	G	A	G	A	G	A	G	G	G
PsCam042991_27026_608	C	C	C	T	C	T	C	T	T	C	T	T	C	C	T	T	T	T	C	T	T	T	C	T	C	T	T	T	T	T	C	C	C	C	C	C	C	T	T	T	T	C	C	T	C	T	T	T	C
PsCam042998_27033_1118	G	T	T	T	G	G	T	G	T	T	T	T	T	G	T	T	T	T	T	G	T	T	T	T	T	G	G	G	G	G	T	T	G	T	T	G	G	G	G	G	G	T	T	G	G	G	G	G	T
PsCam043007_27041_407	C	C	C	A	A	A	C	A	C	C	A	C	C	C	C	A	A	A	A	C	M	C	A	C	C	C	C	A	C	C	C	A	A	C	A	A	A	A	A	A	C	C	A	C	A	A	C	C	C
PsCam043011_27045_676	C	C	T	T	T	C	C	C	T	C	C	T	T	C	T	C	C	C	T	C	C	C	T	C	C	C	C	C	T	C	T	C	C	C	C	C	C	C	C	C	T	C	T	C	T	C	T	T	T
PsCam043021_27055_2486	C	T	T	T	C	T	C	C	C	T	T	C	C	T	C	T	T	T	T	T	T	T	C	T	C	C	C	T	T	T	T	C	T	C	C	T	C	T	T	T	T	T	C	C	T	C	T	C	C
PsCam043043_27074_2117	C	T	C	C	T	C	C	C	T	C	C	C	C	C	C	T	T	C	C	C	T	C	T	T	C	T	T	T	C	C	C	C	C	C	C	C	C	C	C	C	C	T	T	C	T	C	C	C	C
PsCam043045_27076_772	G	G	A	A	A	G	G	A	A	A	G	G	A	G	A	G	G	A	G	A	G	A	G	A	G	A	A	G	A	A	A	A	G	G	A	A	G	A	A	A	G	A	A	G	A	G	G	G	G
PsCam043049_27080_440	G	G	G	A	A	G	A	G	A	A	G	G	A	G	G	G	G	A	G	A	G	G	G	A	G	G	A	A	A	A	G	G	A	G	G	A	R	A	A	A	A	A	G	A	G	G	G	G	A
PsCam043065_27095_1666	T	C	T	C	T	C	C	C	T	T	C	T	C	T	T	T	C	T	C	T	T	T	C	T	T	C	T	T	C	C	C	T	C	T	T	T	C	C	C	C	T	T	T	C	C	T	C	T	C
PsCam043069_27099_2764	T	T	T	T	G	T	G	G	G	G	G	G	G	T	G	T	T	T	T	G	T	T	G	G	T	T	G	G	G	T	G	G	T	T	G	T	T	G	G	G	T	T	G	G	G	T	G	T	T
PsCam043073_27103_3102	G	T	T	G	T	G	T	G	G	G	T	G	G	G	G	T	T	G	G	T	T	T	G	T	T	G	T	T	G	T	T	G	G	G	G	G	G	G	G	G	T	T	T	G	T	G	G	G	T
PsCam043081_27111_2238	A	A	G	G	G	A	A	G	G	G	A	A	G	A	G	A	A	G	A	G	A	G	A	G	A	G	G	A	G	G	G	G	A	A	G	G	A	G	G	G	A	G	G	A	G	A	A	A	A
PsCam043085_27114_1162	R	G	A	A	G	A	A	G	A	G	G	A	A	G	A	A	G	A	G	G	G	G	G	G	G	A	G	A	A	A	G	G	G	G	G	A	A	G	G	G	G	A	G	G	G	G	A	A	G
PsCam043089_27118_711	C	C	T	T	T	T	T	T	T	T	C	T	C	C	C	C	C	C	T	C	C	C	T	C	C	C	T	T	C	T	C	C	T	C	C	T	T	T	T	T	T	C	C	T	T	T	C	T	C
PsCam043098_27127_1902	T	T	T	C	C	C	T	C	T	T	C	T	T	T	T	C	C	C	C	T	Y	T	C	T	T	T	T	C	T	T	T	C	C	T	C	C	C	C	C	C	C	T	C	T	C	C	T	T	T
PsCam043123_27152_454	A	A	A	A	G	A	G	G	A	A	A	G	G	A	A	G	A	G	A	A	G	A	A	A	A	A	G	G	G	G	A	G	A	A	G	G	A	A	A	A	A	G	G	G	A	G	A	G	G
PsCam043133_27162_1090	G	G	A	A	G	G	A	G	G	G	G	A	A	G	G	A	A	A	A	G	A	G	G	G	A	G	A	A	A	A	G	A	A	G	A	G	G	G	G	G	A	A	A	A	G	A	G	A	A
PsCam043141_27169_1697	T	T	T	C	T	C	T	C	C	T	T	T	T	T	C	C	C	C	T	C	C	C	T	C	T	C	C	C	C	C	C	C	C	C	C	T	C	C	C	C	C	C	T	C	T	T	T	C	C
PsCam043158_27185_1849	C	C	C	C	C	C	C	T	C	C	T	C	C	C	T	C	T	C	C	C	Y	C	T	C	C	T	C	T	T	C	C	T	T	C	T	T	T	T	T	T	T	C	T	C	C	T	T	C	C
PsCam043162_27189_1034	C	C	C	A	C	A	C	A	A	C	C	C	C	C	A	A	A	A	C	A	A	A	C	A	C	A	A	A	A	A	A	A	C	A	A	C	C	A	A	A	A	C	C	A	C	C	C	A	A
PsCam043167_27194_1523	T	C	C	C	T	T	C	T	C	C	C	C	C	T	C	C	C	C	C	T	C	C	C	C	C	T	T	T	T	T	C	C	T	C	C	T	T	T	T	T	T	C	C	T	T	T	T	T	C
PsCam043191_27217_1023	G	G	G	A	G	G	G	A	G	G	A	G	G	A	A	A	G	G	G	G	A	A	A	G	G	A	G	A	R	A	G	G	A	G	G	G	A	A	A	A	A	A	G	G	G	A	A	G	G
PsCam043200_27226_2523	C	C	T	T	T	T	T	T	T	T	C	T	C	C	C	C	C	C	T	C	C	C	C	C	C	C	T	T	C	T	C	C	T	C	C	T	T	T	T	T	T	C	C	T	T	T	C	T	C
PsCam043201_27227_1978	G	T	G	G	T	G	G	G	T	G	G	G	G	G	G	T	T	G	G	G	T	G	T	T	G	T	T	T	G	G	G	G	G	G	G	G	G	G	G	G	G	T	T	G	T	G	G	G	G
PsCam043212_27237_768	G	G	G	A	G	A	G	A	A	G	G	G	G	G	A	A	A	A	G	A	A	A	G	A	G	A	A	A	A	A	A	A	G	A	A	G	G	A	A	A	A	G	G	A	G	G	G	A	A
PsCam043216_27241_385	G	G	G	G	A	G	G	A	G	G	A	G	G	G	A	A	A	R	A	G	R	G	A	G	G	A	G	A	G	G	G	A	A	A	A	A	A	A	A	A	A	G	A	G	G	A	G	G	G
PsCam043222_27247_411	G	G	G	A	G	A	G	G	A	G	A	G	G	A	A	A	A	A	G	A	A	A	G	A	G	A	A	G	G	G	G	G	G	G	G	G	A	A	A	A	A	G	G	A	G	A	A	A	G
PsCam043228_27252_822	G	A	G	A	G	G	A	G	A	A	A	G	A	G	A	A	A	G	G	G	A	A	A	A	A	G	G	G	G	G	G	A	G	G	A	G	G	A	A	A	G	A	G	G	G	G	A	G	G
PsCam043230_27254_282	C	C	C	C	C	C	C	C	C	C	C	C	C	C	T	T	T	T	C	T	T	T	C	C	C	T	T	T	C	C	T	C	C	T	C	C	C	C	C	C	T	T	T	T	C	C	C	T	T
PsCam043236_27260_1202	C	C	C	T	T	C	T	T	T	C	T	T	C	C	C	T	C	C	C	C	C	C	C	T	C	C	T	T	T	T	C	C	C	C	C	T	C	T	T	T	C	T	T	T	C	T	C	T	T
PsCam043241_27265_482	C	T	T	C	T	C	T	C	T	C	C	T	C	C	T	C	T	C	Y	C	T	C	T	C	T	C	C	C	T	T	C	T	C	C	T	T	C	T	T	T	T	C	C	T	T	T	T	T	T
PsCam043261_27281_957	A	A	A	A	G	G	G	G	G	A	A	A	A	A	A	G	A	G	A	A	A	A	G	A	G	G	A	A	G	G	G	A	A	G	A	G	G	G	G	G	A	G	G	A	A	A	A	A	A
PsCam043266_27286_398	G	A	G	G	A	G	A	A	A	A	A	G	G	A	G	G	A	A	A	A	A	A	A	A	A	G	G	G	G	G	A	A	G	A	A	G	G	A	A	A	A	G	G	A	A	A	G	G	A
PsCam043267_27287_1364	A	C	C	C	A	C	C	C	C	C	C	C	C	A	A	A	A	A	A	A	A	A	A	A	A	A	C	C	A	C	A	A	A	A	A	C	C	C	C	C	A	C	C	C	A	C	A	C	A
PsCam043272_27292_903	G	G	G	G	A	G	A	A	A	G	A	A	A	G	A	G	G	G	G	A	G	G	A	G	G	G	A	A	A	G	A	A	G	G	A	G	G	G	A	G	G	G	A	A	G	G	A	G	G
PsCam043287_27306_1648	G	T	G	T	G	G	T	G	T	T	T	G	T	G	T	T	T	G	G	T	T	T	T	T	T	T	G	G	G	G	T	T	G	T	T	G	G	T	T	T	G	T	T	G	G	G	T	G	G
PsCam043291_27310_208	C	C	C	C	C	C	C	T	T	C	T	C	C	C	T	C	T	C	C	C	Y	C	T	C	C	T	C	T	T	C	C	T	T	C	T	T	T	T	T	T	T	C	T	C	C	T	T	C	C
PsCam043292_27311_2361	A	C	A	C	C	C	A	A	C	C	A	C	A	A	C	A	A	A	A	C	A	A	A	C	A	C	C	C	A	A	A	C	A	A	C	C	A	A	A	A	C	C	C	A	A	C	C	A	A
PsCam043306_27325_644	T	C	T	C	T	C	C	C	T	C	C	T	T	C	T	C	C	C	T	C	C	C	T	C	T	T	T	C	C	T	T	T	C	C	T	C	T	C	C	C	C	C	T	T	T	C	T	C	C
PsCam043314_27331_1390	A	G	A	G	A	G	G	G	A	G	G	A	A	A	G	A	G	G	G	A	G	G	A	G	G	G	G	G	A	A	A	G	G	R	G	G	G	G	G	G	G	G	A	G	A	G	A	A	A
PsCam043328_27344_379	C	T	C	T	C	T	T	T	C	T	T	C	C	T	T	C	T	C	C	C	T	T	C	T	T	T	C	T	C	C	C	T	C	C	T	C	T	T	T	T	T	T	C	C	C	T	C	C	C
PsCam043344_27359_557	T	T	T	T	G	T	T	T	T	T	T	T	T	G	G	G	G	G	G	G	G	G	G	G	G	G	T	T	G	T	G	G	G	G	G	T	T	T	T	T	G	T	T	T	G	T	G	T	G
PsCam043350_27365_1789	G	G	G	A	A	A	G	A	G	G	A	G	G	G	G	A	A	A	A	G	R	G	A	G	G	G	G	A	G	G	G	A	A	G	A	A	A	A	A	A	G	G	A	G	A	A	G	G	G
PsCam043371_27384_651	C	C	T	C	C	C	T	C	T	C	C	C	C	C	C	T	T	C	C	C	T	T	T	T	C	T	T	T	T	T	T	C	C	C	C	C	C	C	C	C	T	C	T	C	T	C	C	C	T
PsCam043381_27394_2850	A	A	C	C	A	A	C	C	A	C	C	C	A	C	A	A	C	C	A	A	C	C	C	C	C	A	A	A	C	A	C	C	C	C	C	C	C	A	A	A	A	C	A	A	A	C	A	C	C
PsCam043386_27399_419	C	C	C	A	C	A	C	C	A	C	A	C	C	A	A	A	A	A	C	A	A	A	C	A	C	A	A	C	C	C	C	C	C	C	C	C	C	A	A	A	A	C	C	A	C	A	A	A	C
PsCam043395_27408_238	A	A	A	G	G	A	G	A	G	G	A	A	G	A	A	A	A	G	A	G	A	A	A	G	A	A	G	G	G	G	A	A	G	A	A	G	R	G	G	G	G	G	A	G	A	A	A	A	A
PsCam043397_27410_1156	G	G	G	A	A	G	A	A	A	A	G	A	G	G	G	A	G	G	G	G	G	G	G	A	G	G	A	A	A	A	G	G	G	G	G	A	G	A	A	A	G	A	A	A	G	A	G	A	A
PsCam043406_27417_441	C	T	T	T	C	T	T	T	T	T	T	T	T	C	C	C	C	C	C	C	C	C	C	C	C	C	T	T	C	T	C	C	C	C	C	T	T	T	T	T	C	T	T	T	C	T	C	T	C
PsCam043407_27418_2177	A	A	A	A	G	G	A	A	A	A	A	A	G	G	G	G	G	A	G	G	G	G	A	G	G	A	A	A	G	G	G	G	G	G	G	A	G	A	A	A	G	A	G	A	G	A	G	A	G
PsCam043412_27422_489	G	G	A	A	A	G	G	A	G	G	A	G	A	G	A	G	G	A	G	A	G	A	G	A	G	A	A	G	A	A	A	A	G	G	A	G	R	A	A	A	G	A	A	G	A	G	A	G	G
PsCam043414_27424_998	G	G	G	G	G	G	G	A	G	G	A	G	G	G	A	G	G	G	G	G	G	A	A	A	G	A	G	A	A	A	G	G	A	G	G	A	A	A	A	A	A	G	G	G	G	A	A	G	G
PsCam043427_27436_871	T	T	C	T	C	C	T	C	C	T	T	C	T	C	T	T	T	T	C	T	T	T	T	T	T	T	C	C	T	C	T	T	C	T	T	C	C	T	T	T	C	T	T	C	C	C	T	C	C
PsCam043430_27439_1668	A	A	G	G	G	G	G	A	A	A	A	G	G	A	G	G	A	G	G	G	G	A	G	G	G	G	G	A	G	G	G	A	G	G	A	G	G	G	G	G	A	A	G	G	G	G	A	G	G
PsCam043437_27444_1502	C	C	C	T	C	C	C	T	C	T	T	T	T	T	C	C	C	T	T	T	T	C	C	T	C	T	T	T	C	C	T	T	C	T	T	C	T	T	T	T	C	T	T	C	C	C	T	C	C
PsCam043448_27455_1996	A	G	A	G	A	G	A	A	G	A	G	A	A	A	G	G	G	G	A	G	G	G	A	A	A	G	G	A	A	A	A	A	A	A	A	A	G	G	G	G	G	A	A	G	A	G	G	G	A
PsCam043465_27471_271	A	C	A	C	A	C	C	C	A	C	C	A	A	C	C	A	C	A	A	A	C	C	A	C	C	C	C	C	A	A	A	C	A	A	C	A	C	C	C	C	C	C	A	A	A	C	A	A	A
PsCam043470_27476_995	T	C	C	C	C	C	T	T	C	C	T	T	T	T	C	T	T	T	T	T	T	T	T	C	T	C	C	C	T	T	T	C	T	T	C	T	C	T	T	T	C	C	T	T	T	C	C	T	T
PsCam043480_27486_2786	C	C	T	C	T	T	C	T	T	C	C	T	C	T	C	C	C	C	T	C	C	C	C	C	C	C	T	T	C	T	C	C	T	C	C	T	T	C	C	C	T	C	T	T	T	T	C	T	C
PsCam043489_27495_1064	G	G	A	A	A	G	G	A	G	G	A	G	A	G	A	G	G	A	G	A	G	A	G	A	G	A	A	G	A	A	A	A	G	G	A	G	R	A	A	A	G	A	A	G	A	G	A	G	G
PsCam043490_27496_82	C	C	T	T	T	C	C	T	C	T	T	C	T	C	T	C	C	T	C	T	C	T	C	T	C	T	T	C	T	T	T	T	C	C	T	C	Y	T	T	T	C	T	T	C	T	C	T	C	C
PsCam043491_27497_64	G	G	G	T	G	T	G	G	T	G	T	G	G	T	T	T	T	T	G	T	T	T	G	T	G	T	T	G	G	G	G	G	G	G	G	G	T	T	T	T	T	G	G	T	G	T	T	T	G
PsCam043496_27501_304	C	A	C	A	C	A	A	A	C	A	A	C	C	A	C	A	A	A	A	A	A	A	C	A	C	C	C	A	A	C	C	C	A	A	C	A	C	A	A	A	A	A	C	C	C	A	C	A	A
PsCam043507_27510_800	C	C	T	T	T	T	T	C	T	T	C	T	T	C	C	C	C	C	T	C	C	C	C	C	T	C	T	C	T	T	T	C	T	C	C	C	T	C	T	C	T	T	C	T	T	C	T	T	T
[truncated: 1,001 more rows]
[truncated: 88 more columns]
