# Supplementary material for: Identification of Quantitative Trait Loci Associated With Partial Resistance to Fusarium Root Rot and Wilt Caused by Fusarium graminearum in Field Pea
Source: Front Plant Sci. 2022 Jan 20;12:784593. doi: 10.3389/fpls.2021.784593 (PMC8812527; doi:10.3389/fpls.2021.784593)
Supplement: Supplementary Table 3 — Candidate gene information for the major QTL. [file Data_Sheet_2.XLSX]

## Sheet: Candidate genes
Marker ID	Marker	Sequence	Candidate genes	E-value	BLASTn				Pathway
					INTERPRO	Molecular Function	Biological Process	Reference	Discription	Reference
>III1	PsCam036163_21311_1095	TATGACATGCATTTTCTGCCTCAGACTTTCCATCCATGGCAGTGTCAACAAACTTGTTGA[A/C]TACAACTGTATGATCACCACGGAATCTCTTGTTCTCATCATTTTTAGCCTTTACATGTCT	Psat5g130320	3.8455e-57	Mad3/Bub1_I
>III2	PsCam004460_3351_975	ATACATTGGCACAGAAAAATCTTGGCGCAATTTTGTTAACGCAGATGATTCCAACTCTTC[A/G]TAAGTGTTCCAAATAATCCCGGACGATTTCTTGCATTCATCAATAAAGCGACAAACTAGT	Psat5g125760	3.8455e-57	UDP_glucos_trans	transferase activity, transferring hexosyl groups
>III3	PsCam006944_5167_430	CACTAGATGTGTAAAGCCTTTCAAAGAGTGCTTAGGAAAACTACTGTCCGAGGAACCTAT[T/C]GCTTGCTTGATATCAGATGCTATGTGTTATTACACTCAAGATGTTGCTACAAGCTTTAAT	Psat5g125720	3.8455e-57	UDP_glucos_trans	transferase activity, transferring hexosyl groups
>III4	PsCam043230_27254_282	AATGGCAAAACAACCACTCTGGTCTCCACCTGAGTTAGACGCCGCGTTCGGCTTCCCCTC[T/C]GAGTTCCCCTACGAGTTCGAAATATCTTCCCCGGCGGTGGAATCCGTAGCAGGTTCAAGT	Psat5g125600	1.45794e-56
>III5	PsCam050373_32960_3169	GTTTACATAAGATTAGAATGAATTGATCACTACTATACAGTTTTGAGAAATGAAATACAC[A/G]AGGAATGCGTTATGTACGCAGAACAGGGAAAGGGAATCAAGAATCGGTAGTGGAATCGAT	Psat5g125560	4.73981e-05	GUCD1
>III6	PsCam042783_26826_1395	TACATTTGGTTCTCCATTAATTGGAAATCACATATTTTCTCATGCTACAAGGAGAGAAAA[A/C]TGGTCTAACTACTTTTTCCATTTTGTGTTGAGATATGACATAGTGCCAAGGATCCTCCTT		4.20973e-09
>VI1	PsCam001381_1152_437	TAGGAGTCCGAGGAAGTTGGTTGCTCGATCGAAGGTAACAACTTGACCTTCAAATTCATC[A/G]CCTAACGTTGTTCTGATCGAAAGGAAACAACCAACCGCAAATTCATCTGGGTTGTTGTTG	Psat4g125480	3.8455e-57	Anticodon-binding_dom
>VI2	PsCam005367_4070_2246	CCATCTAGACACCTCAGGGTAATCTGCAGAAGAACAAAATAGAAAGGATATCATGTTATT[T/G]TCAAATTCCATTGACACGAATTCAATGAATGCGGTACATGAATTCAAGAGATTAATTTTG	Psat4g125440	0.0001797	Nucleotide-diphossugar_trans; Cellulose_synth; Znf_RING/FYVE/PHD; CES_Znf_RING	cellulose synthase (UDP-forming) activity	cellulose biosynthetic process		cellulose biosynthesis	Kesten et al. 2017
>VI3	PsCam024125_13714_185	AGGTAAAGTGCTCCAAAACTTATAGTAATCACTAGTTCTATATTTTTTTTTAATTAATAA[A/G]AATTCTTTGCTAAGGATTTGAGATTAATTTGCAGGTATCATGTGCTGATTCTAGTGTCCA	Psat4g126760	2.29411e-07	GASA
>VI4	PsCam035334_20524_1243	TGCCGTATAAGTAACTTCATCGGGCTCCAACCCTTTCACAAACATTTCATTAAACATTTC[A/G]CGAGCTTCAACCATCTTTCCAGTCTTACAAATCCCATGAATCACAGTAGTATATGTCACT	Psat4g129080	3.8455e-57	Pentatricopeptide_repeat; TPR-like_helical_dom_sf; IQ_motif_EF-hand-BS	protein binding
>VI5	PsCam035975_21127_1931	AACACTGGGGGGAGAATATTCCGCAGCGGCTGAGCCAGTGAAATCATTCCATGAATCAAA[A/C]AAAACAGTAGCTTCTTTAGTACCAACATTATCAGTTGCCTTGTTATCATTATCTTGCCAT	Psat4g129200	3.8455e-57
>VI6	PsCam039135_24109_1277	TTGGACAGACGCAACCACAGTCACAAAAACATTGTCCTGATTAGATAAGCAGAAAAAATC[A/G]GGATATGAGCATACACGCAACCTTTAGTTATTTGGTAATGCATTTTGGATTTTAAGAACA	Psat4g130520	3.73892e-13	Band_7
>VI7	PsCam043956_27905_1658	GGAAAATTTGAGAACACCTTCACTTTACTTCGTGGCCTCTTTCCATCCATCAATACATTG[T/G]TTGGATACAAGAAAAGCACAAATTCCAATCATAACTTGTTGAAAGAGAAGAGAGATTAAT
>VI8	PsCam052185_34557_354	TGGAGCGTTTAGTGGACGAAAAGGGTAAAGTTGTGAGCTTTGTATTAAGAGAAGGAAATG[A/C]GAAACGTTGTTTGCATTTGGTAGTGGTTAGGGAAAAGCATAGCGGAGGAATGGAAGAAGA	Psat4g126120	3.8455e-57
>VI9	PsCam008489_5972_279	TCAATTTTTCAGAGTTTTCATCCCCCATTGATGCATGCTCTGTTTTTTTTCTTCCATGTT[T/G]CTAGAGCACTGACCCACCATCTTTCATCTCATTCACCTATAATCAATGTAACCTTTGAAT
>VI10	PsCam030804_18173_835	TCCTGCAGTTATTGGAGGATCCTACACTTTTGTTCCAACAACTATTTCAATTATTTTGGC[A/C]GCTCGTTATAGCGACATTGTTAATCCTCACGAGGTTGGTCTGTCGCAAATTTAAGTTGAT	Psat4g125520	1.63003e-41	Xant/urac/vitC	transmembrane transport	transmembrane transporter activity
>VI11	PsCam049249_31888_1308	TCTGTTCCTCGGTTCAGCCGATCTTTTCACCATGGCTGGTTTGTTGGAGTTTTTCTTCAC[A/G]GAAGCGCCCGTTAAAATGCGATCATGGGCAACGTCGCTTACTTGGACATCCTTGGCGATA	Psat4g131920	3.8455e-57	POT_fam; MFS_trans_sf	transmembrane transporter activity	transmembrane transport
>VI12	PsCam050913_33466_1250	GGTTCATATTCTGACGAAATTAAAGGAGGCCGGACGGATTTCAAGGGCTTTTGATACGTA[T/C]TTGGAGAAGCGGAAGGCATTACTGTTACCGGAACCTGAGCCTACAAAAAGCATGAGATGT	Psat4g125040	1.44773e-45	NHL_repeat; 6-blade_b-propeller_TolB-like	protein binding
>VI13	PsCam002546_2034_713	TCTGCATCGGAACTGCCAAACCATTCAACCGACAGTTAACTAACTGCATCATCTAGTGAA[T/C]AAAAAACTGCATAATAAAACTCTGTTAACATATTAGAGTTAACATGCAGACTAAAATGAA
>VI14	PsCam029289_17462_2215	CGATCCACGCGTGACACTTCGCATCGGTGATGGTACAACCACCTACTCTAATAGTTTCTC[T/G]TAAAGATTTGAGTTTAATTTTGCTACATTGTCGCTGTCAAAAGTTTTACAATGTCAACAA		2.92874e-10
>VI15	PsCam032026_18659_249	GTACATCACCTGCAAATCAAGTGTAGCACTCACATCTCTGGAAAAAAGGCGTGTCTGTGC[A/C]AGTGTCGGTGTCCGAAACTGACACTTCTGATTATAATCTTTGAAACTACACACATTAAAT
>VI16	PsCam035599_20774_3725	ATTATCTTTTTTGACGGCTTTAACTTTCCACTTCCATTTTCGGATTTCTGCTTCATCTTC[T/G]GTGTCTGGTTCCTCTGGGAGGGGCAGCTTTAAACGAAAAGGACAGTCATTCAAAACGCAA	Psat4g123320	1.83528e-37	DNA-dir_Rpol_phage-type; RNA_POL_N_sf; DNA-dir_RNA_pol_helix_hairp_sf; RPOL_N	DNA binding; DNA-directed 5'-3' RNA polymerase activity	transcription, DNA-templated
>VI17	PsCam039696_24591_275	TCTTCACCAAAAATATCTTTCTTCTTCCATCAAACATGTCTCTTCAACCTCCACCACAAC[A/C]GCCTGTTCAGGTATACCCAACCGCAGTCACAAACCAACCATCTTCACACCATTCAAACGG	Psat4g124320	6.95808e-37
>VI18	PsCam042956_26993_1512	GTGTTTCAAGCAAAGCTCCTCCCGAAGCGTCTCAAGAAGCAAATCCAGTTTATATTTTCG[A/G]TTTATAGGCATGATCCAGTTTCTTACCTGACATAATAGATTTCAGTGTGGCCAATCCTTT	Psat4g125320	1.27682e-38	RNA_MTrfase_RlmN; rSAM; Aldolase_TIM; rRNA_lsu_MTrfase_RlmN/Cfr;	iron-sulfur cluster binding; catalytic activity; RNA methyltransferase activity	rRNA base methylation; tRNA methylation; rRNA processing
>VI19	PsCam044314_28211_1843	TTGACGAAAGCTGGCAATAAGAATAACCAACCTTTTGCCGTTGTGTCATTTTTATTGAGT[T/C]CATGTCGTCCGAGTCCATGATCTTCAGTGTTGGCACATCATCCCAGCCTTCATCCAACAG	Psat4g123400	8.88292e-40
>VI20	PsCam049092_31736_169	ATCCACCTTATCTGGTATAGCAGGCTATTTGGCTATTTAAAAAGACCATAGGAAACATCC[T/C]ATCCAAAACTACCGGCTGAGCCGGTGTCTGTACACCGTAAAAAGTACCAAAATCAACTAT
>VI21	PsCam049540_32169_672	AGTGGTTCATTTACTAATTTTTCCTTTCATGTGCTCACAGACACCTATCTCTGAGCTTGA[A/G]GGGAAGACAGTTGGTCTGTATTTTTGCGCGACTTCATACAGATCATGTGCAGCATTTACT		5.45033e-34
>VI22	PsCam057555_38139_296	ACATGTTAAGGAAATGAGTGAGAGAGAAGAGTTTGAGGTAGATGGAAAAAAGGGTCCTTT[A/G]GATTGGAGGTTTGTGAGTGGCAACCTTGCAAATTCATCTATGGGTTTGGTTTCCTTGGAA	Psat4g123480	1.28582e-49	bHLH_dom; HLH_DNA-bd_sf	protein dimerization activity
>VI23	PsCam038777_23784_1216	CTTTAGATCAAACGGTAATGCTTACTGGCCGGCAGGTGTTATTAGGAAGGACATCATGCA[A/G]TGGATGCTGCAAAACTAAGGACCAATTTATTTTCCACAGAGAGAAGCAGTGGCTCCTGAA	Psat4g121840	7.83424e-33
>VI24	PsCam038927_23922_390	AGTTGAAATCCTTCTTCAACCTTCATAAAAATAAATAAATAAATAATCACAAACTATAAA[A/G]CACAAATACCAACACCAAACACTGATACGTTGACACTGAACGTAATCAAAAAAGTGTCTG	Psat4g121480	0.0001797	bHLH_dom; HLH_DNA-bd_sf	protein dimerization activity
>VI25	PsCam000675_587_1214	ATCCCAGCACATTTGATTCCACGCCATCTATCTGTTTTAACATGGGTTGATTCTTGTGCA[A/G]ACTTGTGGATAAGTCTTTTGAATATATTTATATTGCTAATTCACTCTATACATGAAAATA
>VI26	PsCam023694_13436_237	GACTAACGGTAGTCAAGGATCTAGCCATGGTAAACCGGTAGGATAAAGCCTTGCTTACCT[T/G]CCCATATACACAATGCAATACGGATTCAAACACAGACCATTGGATCAGCATATCGTTTCC
>VI27	PsCam026071_15012_634	ACTTGTTTCATCAACAAGTAAAGGTGATATGTATGAGACACAATTGTTGGAACAATTTGC[T/C]GACACTGATGCAACTAAGGAATTTTTTGCATGTTTAGACCAAAATCTTAACAAGGTGAAT	Psat4g113960	3.8455e-57	EXS_C; SPX_dom; PHO1_SPX	integral component of membrane
>VI28	PsCam036079_21229_2795	TTGGGAATAATTGGAGCTTAAGTTTCACAATATTCTGTACATTGTTATCAACATAGTGAT[T/G]TTGTGGAAATGTGGGTAAAGATGGAAGGACATGATCGGCAGGATCAGAACATTTTTCCCC	Psat4g113080	3.8455e-57	Homeobox-like_sf; SANT_dom; SANT/Myb	DNA binding
>VI29	PsCam036406_21547_1591	AAAAACATTCGGAAAAAGTCCCTTATCTTTCATTTGTCGAATCAAACGAAGCGCCTCATC[A/G]ACAACACCGGTCTTACAAACACCATGAATAAGAATATTGTAAGTAAGCCTATCAGGAAAA	Psat4g114600	3.8455e-57	TPR-like_helical_dom_sf; Pentatricopeptide_repeat	protein binding
>VI30	PsCam040713_25392_208	ATATCTTAGAGAACTAACATCAATTTGATCATTGACAACTTTAGGATCACCCCATGGTTC[A/C]TTCCTACCCCAAAAGCTTCCAAATCCAAACTCTCCCTTCTCACAAAGTTCCTCCATCACT	Psat4g113200	3.8455e-57
>VI31	PsCam042406_26470_980	ATATTCTTTTTATTGCTAACAACTAAAAAATCAAATGAAAGAAAAGTACATACAAAGACA[A/G]GGTTCAGAACAACAAGCAAGTAGATCTGTATGCCAATCTTCTTGCTGATATAAACTTCCA	Psat4g102160	8.82072e-29	PLAC_motif_containing
>VI32	PsCam048873_31526_764	CGTAGATTCCACAGCTATATTAGGATTCAGATTCAGGTCTGGGTTACAAACGTTGTTGCC[T/C]GTATCCTCAACAACAGAAGGACCAACATTGGCAGAATCGTTGGTCGCAAAGAAAGGACCG	Psat4g112920	3.8455e-57	SRA_YDG; SET_dom; Pre-SET_dom; SRA-YDG_sf; Hist-Lys_N-MeTrfase_plant; PUA-like_sf	protein binding; zinc ion binding; histone-lysine N-methyltransferase activity	histone lysine methylation	Lee et al. 2016
>VI33	PsCam042375_26443_3427	GCTTAACGGATTCTTTAGCGCCTTACTAATTTTCTTCTTCTGCACAAAGGCAATGGAGCT[A/G]CAAGCCTTCGATTCAGAGGGAAGAACTGCTGGAAACGATATACTAGGAACAACCATGTAC	Psat4g113880	3.8455e-57	P-type_ATPase_IV; HAD-like_sf; ATPase_P-typ_P_site	ATPase-coupled intramembrane lipid transporter activity; ATP binding; magnesium ion binding; nucleotide binding	phospholipid transport	Xing et al. 2020	pyrimidine deoxyribonucleotides de novo biosynthesis I
>VI34	PsCam005728_4308_538	CGGTCAGCTCATGTACGCCCCATTAAGTAGAGCACATATGTCATCAGTATCCAGCCTTTT[A/G]CATATATACGCTATCCTAAAATGCTGCAATAATTTAGTGAAGATGTCTACTGGGTGATCA
>VI35	PsCam006885_5126_3159	CAAAGACTAGAAAATTATCGAATTTATGATTCGTTAGCACAGCATAGAAAGCATTGGTTT[T/C]GCCTGATTGCGCTGAAGTTGAAAACTTCCAATGTTTGATGAAGCAGCAGGGAAAATCTGT	Psat4g111960	6.051e-08	Bromodomain; NET_dom; Bromodomain-like_sf	protein binding
>VI36	PsCam008368_5928_355	CTGGTTTCAAAAGCAAAAACAGGTCGAGTTGGAGCAATCCTACTCAGAAAACGGGTTCAA[T/C]TGGGCCAAATCAAATATCTTCCGCGAAGTTTACATCGACAACAAGAAAAGGCGAGAACGA
>VI37	PsCam038403_23439_1505	TGAATTTTCTCTTTAAGAAAACAGAACCAAAAAAGTGTGTGACATTAGTTAAAGTAGATT[T/C]AATTGAGTCCCTTCTCTTCATTACAAATGGTATGGTTTTACTGTATTGTATAGAGATTAT
>VI38	PsCam049769_32389_581	CATCATCAAATTCAACCCAGTGATGATCGAGTTCAACACCTTTTTCAATACTGAAACAGA[T/G]ATTAAGATGATTAATTACAAAGCATAAGAAATTAAGTGGTGAAATTAAAGTATGCAGTAG	Psat4g112480	4.23941e-20	ARPC2/4; ARPC2	Arp2/3 protein complex; actin cytoskeleton	Arp2/3 complex-mediated actin nucleation; actin filament polymerization; regulation of actin filament polymerization	Janda et al. 2014
>VI39	PsCam051102_33638_1190	AAATGGAATGGTGAACTTCAAGGAGTTTCTTTTTGCATTTACACGGTGGGTTGGAATTGA[T/C]GAAGGTGAGGATGAGTAGAATACATAGGCCTGAATCATGTCATCTAAATTGTCTTTGGCT	Psat4g111520	7.83424e-33	EF_hand_dom	calcium ion binding		Zhang et al. 2014
>VI40	PsCam006639_4926_49	AACACCAAATTAGTTTTGATACCTCCTCCACCTACCCAGCTACCCCAT[A/C]ATTTGTGTCACAGTTTAAAACTAATATTCTACTCTTAGTGCACACCAACAACTTGTTCTT
>VI41	PsCam009661_6456_724	ATTTGGACGTATTGTAGGCCATTTGGACGGTTGTGGTGGGATGAGACTGTTCCTACTGCA[T/C]TAACCTCCCCAAGTTGTCATAACCAGGTCTTATCGCAGTCTCTAATTTGTTGCAGAAATC	Psat4g110040	6.13664e-30	C5_MeTfrase; BAH_dom; Chromo_domain; SAM-dependent_Mtases	methyltransferase activity; chromatin binding		Ludwig-Müller et al. 2015
>VI42	PsCam014099_9612_3481	TTATCATTATAGCTCCCATGGCTTCCAACACTACCAAAACTATTTGCAGGTGGATGTTGC[A/G]CCATCTGAAAATGTGGACTACTATAGAGGGAAGCTCTGTTTTTTCCTGCAACCTGCAGGA	Psat4g111280	1.64152e-52	Protein_kinase_ATP_BS	protein kinase activity; ATP binding	protein phosphorylation	Xing et al. 2011
>VI43	PsCam020806_11593_1520	GTCCACAACTTCTTCGTCGTCTTCAAAAACAACCCCCCACAGTCGAAGTCTACGTAACTT[T/C]GATGCTTTTGAGATCATATGGTAAAACTTTGGCCACATAATTGTGAAGTTGCTTATGTCT	Psat4g110920	3.8455e-57	F-box_dom; LRR_dom_sf	protein binding
>VI44	PsCam036122_21271_301	CTTCAGGTACATCTCCTCTGCCCCAATCCACGTTGACCAAGAAGCTTCTACTGATAATCG[T/C]GTTCCAGCTACAATTCTAACTGGTTTTCTTGGCTCTGGAAAGGTTCTATTTTTCTCACAC	Psat4g110760	1.0072e-46	Cbl_biosynth_CobW-like_C; P-loop_NTPase
>VI45	PsCam039295_24250_1417	ATCCAGCTTTTTTGGCAACAAAAAGCTCTGCATTGAAGTTAGCACGTTCTGGTACACAAA[T/C]CGCAGAGGACGTTTGGATTAGAAATTTACCTCTTGTGTCTGATTTTCAACGGGAAGCTGG	Psat4g110520	3.01222e-54
>VI46	PsCam042457_26517_176	TGCTAGTTACCATGTTGCATAGTACGATGCATGTTCTTTCTTTGCTTGAGACAAGTATTT[T/C]TGTCTGATCTTATTGTTTGTGCTATAATCAGCAAAATTGTTCAAGAAGTTGATTGAAAAA
>VI47	PsCam043793_27770_365	TTTGTCACTCTTGTACATATGGGCAATTTCAGGAACCAAAGGATCATCTGGGTTGGGATC[T/G]GTCAGCAAAGAGCAAATGGATAGCAGCACCTACAAAATAAACCATGTTTTAGTTTCTCTT	Psat4g110800	2.34298e-40	UBQ-conjugating_enzyme/RWD				protein ubiquitination	Devoto et al. 2003
>VI48	PsCam048810_31463_2238	AGGTTCAGACTCATTATTAGATGATTTATTCTGATTTTGATCGGTGCAAGGGATATACTG[T/C]TGAGTATGGTGGTCATATGAATACCAAATCCCATTATTACCATCATAGTAAAGACCTAGG	Psat4g111160	7.94511e-55	G_patch_dom; Znf_RanBP2; RRM_dom; Nucleotide-bd_a/b_plait_sf; OCRE; SUA-like_OCRE; RBD_domain_sf	nucleic acid binding
>VI49	PsCam051071_33612_106	AATTTAGAAGAACTTGCTCCTAATTCAGGGTTTGATTAGAAGAAAACTCATGTAGATTAT[A/G]TGATATTATGGTTCCAGCTTTTATGGTAAATGTAATGCTGGAGTAAACAGGTGATGTTTT	Psat4g110560	9.86188e-14	DUF716
>VI50	PsCam004871_3678_1782	AATGCTCTACAAATTTAATCATTACAACTCCACGGTAGAATTTCCTCGACAACCTTTTGT[T/C]GTACCAGGTTTCTTTTCTGTATAATTCGTTGTGAGGTTGGTTACACTTTGCTACTTGAGA
>VI51	PsCam035539_20718_2645	TTGTTTGTTTATGCAGACATTTGAGAAGATGAAAATTTTAAAATTTGACTATTGTGAATA[T/C]CTGACAGATATATCTGACGTCTCGTGTCTCCCAAATTTAGAAATCTTTTCATTCAAAAAT	Psat4g110240	2.3595e-51	LRR_dom_sf
>VI52	PsCam036908_22021_2019	GTAACATTAGAATCCTTAGCAGGGTGATCCTAGTAAAAAATGAGCACATGTGAAAAAACA[T/G]TAACATTGGGAAAATTAAGGAACAAACCTGGTCTTCATAATCACTGTCTCGAGATCCAGA	Psat4g108480	9.86188e-14	Znf_RING/FYVE/PHD				protein ubiquitination	Devoto et al. 2003
>VI53	PsCam047234_30347_1472	GTTTTTGATTCAAGTCGTGTATCAAGTGATGTTATGTAATAGTATGGTGATATGATGTAA[T/G]AGTCCTTAGGATTGACTCATGTGGTATGCTTGTAATGAAGTAGGTTCATGGATGATTATG
>VI54	PsCam048871_31524_450	CGTTGAGATGCTTGGTCACGATGCTTCGTTCGGTTACATTCACGCCGTTAAAATGACTCA[T/C]GATGATAACCTGCTTTCCAAACGCACCGGTTATCTTGCCGTTACTCTTTTCCTGAACGAC	Psat4g108000	3.8455e-57	AP4_complex_esu; ARM-like; Clathrin/coatomer_adapt-like_N; ARM-type_fold	protein transport; vesicle-mediated transport; intracellular protein transport	AP-4 adaptor complex	Hatsugai et al. 2018
>VI55	PsCam025854_14858_1616	TGCTTTGTAGATTATAAAACGAACCTTGTAGTTTTGAGATAAGATAGAATCTTTTCTCCG[A/G]TTTTCTTTCCAACAATAGCTGAAGGGATCACAAATGGGATAGCAACATCTTGATCTGTCT		2.99113e-43
>VI56	PsCam044281_28183_613	TGCTGATCAATGTAAAATAAGGTAAAGAATATTTCTTAATTAATAATAAAATAAATATTT[A/C]AGATACTAAAGGGTAAGGGTAAAAGTGGATTTTACTTAAAATAGAAAAGATAAAAGTGAA		0.000681294
>VI57	PsCam044896_28639_3262	TCATAGATTTATTGATGTTGAATGTGTTGTTTTACAGTTGCAGCATGATTATATTTTGGG[T/C]AATTATCCTGTTGGAAAGGATGATGCCGCTCAGCTTTCTGCATTACAAATCTTGGCTGAG	Psat4g106800	6.95808e-37	Kinesin_motor_dom; MyTH4_dom; Band_41_domain; FERM_central; FERM_N; PH-like_dom_sf; Kinesin_motor_dom_sf; P-loop_NTPase; Prismane-like_sf	microtubule binding; microtubule motor activity; ATP binding; oxidoreductase activity; catalytic activity	microtubule-based movement; oxidation-reduction process	Frederickson Matika et al. 2016	pyrimidine deoxyribonucleotides de novo biosynthesis I
>VI58	PsCam057926_38456_157	ACTTCTTGACAACATAGGCTTCATGCCTATTTCAAAAATGAGATTTCTTGTTAGCAGTGC[A/G]GTAAGAGTTTTATTTACTTGTGACTATTTTCGTTAGTTAATGAAAGTTATTAATGAGATA	Psat4g107360	1.82243e-26	DAGAT	transferase activity, transferring acyl groups other than amino-acyl groups		Courbier et al. 2021	diacylglycerol and triacylglycerol biosynthesis
>VI59	PsCam037146_22250_1512	GGGTTGTATAGGGATGCAATTAGGTTCCTTGTGAAGCATCTTGGAGGCGATGAGGATGAG[A/G]GAATCGAAGACTTGAACGGGAAGAACGGAAGGGAATTCGGAAGGTGGTAGATTTTTGGAA	Psat4g107160	3.8455e-57	Ser/Thr-sp_prot-phosphatase; Metallo-depent_PP-like; Calcineurin-like_PHP_ApaH; MPP_PP7	hydrolase activity
>VI60	PsCam048848_31501_406	ATTATCACAACAACCTCCAATCAACACTTTAGCACTTCCCGATATATCCAAAATCAACGT[A/C]TTCAACAAGAAGAAACCCGATCCCGATTCCATTATCGCCGCTTCACCACCTCCTTTCATC	Psat4g106360	3.8455e-57	TPC11
>VI61	PsCam003308_2569_404	AAAGAAAAAAGAAGAAGTCAGACAAAGAAGGGGAGATTAAAAAGCAAACAAAAAGGAAAA[T/C]CTGGTGGTGAATGTCAACCTTTCATCCGAATGAGTTCGAAGATTTCAGAGAGAACCTCCT
>VI62	PsCam013093_8864_2761	TGAATAAAGTGTTTCTGGAGGAACAACTGATAATCCGGAGTAATTAGACCAATAACCGAT[T/C]CTGCGAGTACCTGATCCGATCACATTGATGATCTCATATGCTGGATTAGCAAGGTTTCCA	Psat4g104680	3.8455e-57	GPCR_3; Iontro_rcpt; ANF_lig-bd_rcpt; Solute-binding_3/MltF_N; Peripla_BP_I	G protein-coupled receptor activity; ligand-gated ion channel activity	G protein-coupled receptor signaling pathway	Zhang et al. 2012
>VI63	PsCam028768_17049_304	GAAACAAGGAAACTCTCGATCTTTTTCCAAAGAAAGATTATAGAGGAGAAACTAGCACTA[T/C]CATGACTGTACCTAGGGCTGTTGTTGGTAATGGAGA	Psat4g104920; Psat4g106480;Psat4g107240	2.29417e-43	SANT/Myb; Myb_dom; Homeobox-like_sf	DNA binding
>VI64	PsCam036065_21215_551	TTTGTGAAATGTGTTTCTTGACAGTAAGGCAGAAACAGCGCTGATTGCTACACTAGATGG[A/G]ACATTGTATTTAATGGACACTCAGGAGAATGATCCCATGAGGGTGATATGGTCATTCTCC	Psat4g104640	6.09367e-19	; Prot_kinase_dom; KEN_sf; WD40/YVTN_repeat-like_dom_sf; Ser/Thr_kinase_AS	protein kinase activity; ATP binding; ribonuclease activity; protein binding	protein phosphorylation	Xing et al. 2011
>VI65	PsCam057805_38351_1563	GGACACCAGACACATCCTAAATATGAATATGAAGTGTTAGAGTCTTACTATTTGGTTCTC[A/G]GCGTCTCCAACACTAACATTTCCCTTGAGAAGTTGTGTTTTTACATTAGTATCAAGGTCT	Psat4g104560	2.32658e-29	Mem_trans		transmembrane transport
>VI66	PsCam007216_5347_1764	AATCATTCCATTTTTGTTCCTGTTGAAACAAATCATAAAGATGGGATTATCCCAAGTTCT[A/G]CTAAATTTTCTGGATTTTCAAAAGTTCAAAACTTGTATATAACTGGACACAGTAATGGAG	Psat4g103800	3.8455e-57	WD40	protein binding
>VI67	PsCam027720_16295_781	TTAATGGTAATGAGGCTGGGGAAGAAAGTGAGTCTTCTTGTGGGATTGGAAATGGAAAAG[T/C]TAAATGGATCAACACATTTGATTTGAATGAGCTTCCCAATGATGAAGATGTTGAAGAAGA	Psat4g104240	3.8455e-57
>VI68	PsCam038326_23364_667	TATGAGAGGTGAAACTGCACTTCATATTGCTGTAAAAAATAAACAGTTTGAAGCTCTTCA[T/C]GTCTTAGTTGGTTGGTTGAACAAAACTCATCAGAGAGGTTCTATGAAGCTTGAAAAATCA	Psat4g105000;Psat4g128400; Psat4g133880; Psat4g133840	3.8455e-57	Ankyrin_rpt; PGG_dom	protein binding
>VI69	PsCam040161_24957_163	GCAACAACAATTAACAAGCATAGTTAACTATGGCATCCTCATTACAAAACTATGTTATTG[T/C]TCTTTTTCTCATAGCCATATTTCAATTCAAAACCAGTTCTAGCTCTTCTCATCATCACCA	Psat4g104200	2.34298e-40	Dirigent
>VI70	PsCam046035_29589_1494	GGTTTCCTCCACAAACAAACTGGCCAAATCAGCAGTTGTAACCAATTCTCTAATCAATAT[A/C]TTTGGTTGGTCATAGGCCCAAAACCCAGTATCTAACATCCAGTGTTATCAAATAGCGGCA
>VI71	PsCam037407_22491_1812	AGAACCAGGTGTGCTGGCTTATGCAAATCCATGATGAATCTAGAGTTAAGGAAACCAAGT[T/G]ATTATTGGAGAATATATAAGCTATGCTTTTTTTAATTTTATTTGTATGATGATCATCTGT	Psat4g103960	1.11037e-09	UDP_glucos_trans	transferase activity, transferring hexosyl groups
>VI72	PsCam038520_23545_919	GCAGGTGCAACAATTTGCACTAGTCAGTGGAAATATCACTAAGATATTAGGGCCAACAAA[A/G]GCAGCTAGTTTTGTTTCAAAGGCTTTGTTTCTCATTAGCATCGGTAGCAGCGACATCTTC	Psat4g103320	3.8455e-57	SGNH_hydro_sf
>VI73	PsCam048387_31121_681	TTACCCTGATACGAGCAGTAGCATCTTGACCGGATTGAAGAAGAAGCGCAATGTCGCGTC[T/G]CATCTGCCTCACCACAACCTCCCTCTTGTTCTTCAGAAGCTTAATCCTCGCCACGGCCAT	Psat4g103920; Psat4g217160	5.52747e-56	Ist1	protein transport
>VI74	PsCam049652_32276_1798	GCATTTGTTCAAACAAGTCAACATCTGGGGATATCATTTTTCTTATTCCCTCAGCAAATT[T/C]CTTACTTTATGTTACAATTAAAAAATTGATGATTTGTTCTCAGTTGGTCTTGGATTCACA
>VI75	PsCam005290_4012_1343	ACAGAAAGTCAAGATCGCAGAAAAGATATTCCCGATGATAACTGAGACGACGAGGACACC[A/G]ACCCATTTGACCCTCTCAACGAAATTATCAAAAAATTCCAGTAAAGAGAATTGATTTGCC	Psat4g102720	3.8455e-57	Znf_RING				protein ubiquitination	Devoto et al. 2003
>VI76	PsCam035766_20935_1194	ATCCATAGCTTCGGCATTGAAGATCCTTCCAGCACTTTGAACAGCACTGATCAAAGCAAG[T/C]GGAGAACTAAAGAACAAGAGCATCAACAACAAACAAGTATTCACAAACACTCTCCGCAAT	Psat4g102480	3.8455e-57	RSN1_7TM; Csc1_N; PHM7_cyt	membrane
>VI77	PsCam037689_22761_1042	TCTCCCTTGTTTCATCAAACATATGCCTAAATTGCACATCTTGTTGTTGTCCGGAGCTAG[T/C]GTAAGCGCACGGCGATAGGCTTCTTCTGCTTCAATGTAGTTGTTTTGTTGCATCAGTGCC	Psat4g101920	3.8455e-57	TPR	protein binding
>VI78	PsCam038727_23737_1995	CTCTCTAGTTCCTCAATCTTAAAACACCTTAAAGACGTTTTATCATATTTCAAGCCTTTA[T/C]ACTCCTTTCCTGCATCAAAAGTAAAAAAAAATCTAAAGCCGAGTTCGATCACACAAACAA	Psat4g103400	8.82072e-29	Ser-Thr/Tyr_kinase_cat_dom; Prot_kinase_dom; Kinase-like_dom_sf	protein kinase activity; ATP binding	protein phosphorylation	Xing et al. 2011
>VI79	PsCam040397_25151_363	TTTGCCGCAATAAAGATTCAAGCTCATTTCAGGGCTCATCTCGTATGTAATAGTAATTGA[T/C]CATTTGTACAAACTATATAAATTTTGCTACATGTCTTATTGTCTATCATGTTTGATTTGT	Psat4g102960	4.77323e-16	IQ_motif_EF-hand-BS; P-loop_NTPase	protein binding
>VI80	PsCam048327_31067_1108	AAAGAATATTAAGATTTGAGTGAAGTAACAAATGATTAAAATAAATAGTACTATTAGTTT[T/C]ATAACCTCATATCATAACAATATTCAAAAGGGATCCTTGAATCGAATGGACGTCGCCTAT	Psat4g102400	5.41217e-23	Aspartic_peptidase; Peptidase_aspartic; TAXi	aspartic-type endopeptidase activity	proteolysis	Balakireva et al. 2018
>VI81	PsCam051162_33691_1255	AAGAGATAAGATCTCAAACAAATGAAAAAGAGGAAAACTTAGTGCCATAAAGGTCCTGCC[A/G]TAGCAGGATTTAGGGAATGGTCATACCACATTATGGGTCAATTGTTGGAAGTTTTACCTT
>VI82	PsCam056183_37047_441	GATACGGGTAACAACAACTATATTCAAACAGTAGTGAAGTCGGATTTCAAACCATATGGG[A/C]AAGATTTTATCGGAGGAAAACCGACAGGAAGATTTAGCAACGGAAAAATCCCGGCAGATA	Psat4g101840	3.8455e-57	SGNH; GDSL; Lipase_GDSL_AS	lipase activity; hydrolase activity, acting on ester bonds	lipid metabolic process	Dumas-Gaudot et al. 1996
>VI83	PsCam056267_37115_1011	CTAAAGCCTCAAAATTCTTGCAGGTATACCGTCTTAAGTTTTTGGAGACTATACGTTGAT[T/C]AGTTAGTTACGATTCAAAGTCATGGTTTAATCATGCGAAATATATTATGAGACTCTATTT	Psat4g102520	4.73981e-05	SGNH; GDSL; Lipase_GDSL_AS	hydrolase activity, acting on ester bonds
>VI84	PsCam058605_38998_391	AAGAAATTCAACATCATGAACCAATGGATTCTCTGTTCTTCGCGGTGGAGAGCCGGAGTA[A/G]CAGCAAGGTAAGCATCCATTACATATTGATTCCATTCCATCTACATTCTGCATAAATATT	Psat4g102440	8.94555e-51
>VI85	PsCam013297_9020_224	AGACAAACCTTTTAAACTCAATTGCTAGGCCTAGATCTGCTATGTCCTCAACATCTCAGT[A/C]AAGGTGAATGAGACCACAAAATCATGTCAATGGAAGGATAAAATCAACCATAGTTATTCT	Psat4g103120	9.86188e-14	DUF295; F-box-like_dom_sf	protein binding
>VI86	PsCam046066_29609_1120	TGTTTCAAAGTTTTTAAGTTGGATGAAGAATGGGGAAAATGGGTTGATGTGAAAAACTTG[A/G]GTGATAGAGCTTTCATTTTGGGCCAAAGTTGTAACTTTTCTGTTTCAACTAAAGAGTTAA	Psat4g103080; Psat4g103200;Psat4g103120	3.8455e-57	DUF295
>VI87	PsCam057281_37909_2940	TGAATTTATTCATTTCTAGGTGTTGTAGTAATATGGTTATTTGTCTACTAATATTTTTGT[T/C]GTATTACAGTGATAAGATATCAGAGTGATGAAACTAAGAAGACCATCATGAGATTGGAGC	Psat4g097160	7.77938e-22	MCRS_N

## Sheet: Reference
Kesten C, Menna A, Sánchez-Rodríguez C. Regulation of cellulose synthesis in response to stress. Curr Opin Plant Biol. 2017 Dec;40:106-113. doi: 10.1016/j.pbi.2017.08.010. Epub 2017 Sep 9. PMID: 28892802.
Devoto A, Muskett PR, Shirasu K. Role of ubiquitination in the regulation of plant defence against pathogens. Curr Opin Plant Biol. 2003 Aug;6(4):307-11. doi: 10.1016/s1369-5266(03)00060-8. PMID: 12873523.
Lee, S., Fu, F., Xu, S., Lee, S. Y., Yun, D. J., & Mengiste, T. (2016). Global Regulation of Plant Immunity by Histone Lysine Methyl Transferases. The Plant cell, 28(7), 1640–1661. https://doi.org/10.1105/tpc.16.00012
Xing J, Zhang L, Duan Z, Lin J. Coordination of Phospholipid-Based Signaling and Membrane Trafficking in Plant Immunity. Trends Plant Sci. 2021 Apr;26(4):407-420. doi: 10.1016/j.tplants.2020.11.010. Epub 2020 Dec 9. PMID: 33309101.
Xing, T., & Laroche, A. (2011). Revealing plant defense signaling: getting more sophisticated with phosphoproteomics. Plant signaling & behavior, 6(10), 1469–1474. https://doi.org/10.4161/psb.6.10.17345
Zhang, H., Gao, Z., Zheng, X., & Zhang, Z. (2012). The role of G-proteins in plant immunity. Plant signaling & behavior, 7(10), 1284–1288. https://doi.org/10.4161/psb.21431
Balakireva, A. V., & Zamyatnin, A. A. (2018). Indispensable Role of Proteases in Plant Innate Immunity. International journal of molecular sciences, 19(2), 629. https://doi.org/10.3390/ijms19020629
Zhang, L., Du, L., & Poovaiah, B. W. (2014). Calcium signaling and biotic defense responses in plants. Plant signaling & behavior, 9(11), e973818. https://doi.org/10.4161/15592324.2014.973818
Janda M, Matoušková J, Burketová L, Valentová O. Interconnection between actin cytoskeleton and plant defense signaling. Plant Signal Behav. 2014;9(11):e976486. doi: 10.4161/15592324.2014.976486. Erratum for: doi: 10.1016/j.plantsci.2014.03.002. PMID: 25482795; PMCID: PMC4622444.
Ludwig-Müller, J., Jülke, S., Geiß, K., Richter, F., Mithöfer, A., Šola, I., Rusak, G., Keenan, S., & Bulman, S. (2015). A novel methyltransferase from the intracellular pathogen Plasmodiophora brassicae methylates salicylic acid. Molecular plant pathology, 16(4), 349–364. https://doi.org/10.1111/mpp.12185
Hatsugai, N., Nakatsuji, A., Unten, O., Ogasawara, K., Kondo, M., Nishimura, M., Shimada, T., Katagiri, F., & Hara-Nishimura, I. (2018). Involvement of Adapter Protein Complex 4 in Hypersensitive Cell Death Induced by Avirulent Bacteria. Plant physiology, 176(2), 1824–1834. https://doi.org/10.1104/pp.17.01610
Courbier S, Snoek BL, Kajala K, Li L, van Wees SCM, Pierik R. Mechanisms of far-red light-mediated dampening of defense against Botrytis cinerea in tomato leaves. Plant Physiol. 2021 Nov 3;187(3):1250-1266. doi: 10.1093/plphys/kiab354. PMID: 34618050; PMCID: PMC8566310.
Dumas-Gaudot, E., Slezack, S., Dassi, B. et al. Plant hydrolytic enzymes (chitinases and β-1,3-glucanases) in root reactions to pathogenic and symbiotic microorganisms. Plant Soil 185, 211–221 (1996). https://doi.org/10.1007/BF02257526
Frederickson Matika, D. E., & Loake, G. J. (2014). Redox regulation in plant immune function. Antioxidants & redox signaling, 21(9), 1373–1388. https://doi.org/10.1089/ars.2013.5679
